# Supplementary material for: Hybrid, ultra-deep metagenomic sequencing enables genomic and functional characterization of low-abundance species in the human gut microbiome
Source: Gut Microbes. 2022 Jan 22;14(1):2021790. doi: 10.1080/19490976.2021.2021790 (PMC8786330; doi:10.1080/19490976.2021.2021790)
Supplement: Supplemental Material [file KGMI_A_2021790_SM0629.zip]

Archive with 7 entries (6 files):
- supplementary/
- supplementary/Figure S1.pdf
- supplementary/Figure S2.pdf
- supplementary/Figure S3.pdf
- supplementary/Figure S4.pdf
- supplementary/supp note.doc
- supplementary/Supplementary Tables.xlsx
