# Supplementary material for: Hybrid, ultra-deep metagenomic sequencing enables genomic and functional characterization of low-abundance species in the human gut microbiome
Source: Gut Microbes. 2022 Jan 22;14(1):2021790. doi: 10.1080/19490976.2021.2021790 (PMC8786330; doi:10.1080/19490976.2021.2021790)
Supplement: Supplemental Material [file KGMI_A_2021790_SM0629.zip › supplementary/Supplementary Tables.xlsx]

## Sheet: ST1
Table S1. Sequencing and assembly statistics for different metagenomic assembly strategies
Dataset	Sample ID	Subject Information						a. Data quantity			b. Assembly (only HiSeq data)					c. Assembly (only PacBio data)					d. Assembly (HiSeq + PacBio, OPERA-MS)					e. Assembly (HiSeq + Pae.cBio, HybridSPAdes)					f. Assembly (HiSeq + PacBio + super_scaffolding)
		Gender	Age	height (cm)	weight (kg)	History of smoking (year)	Average daily alcohol consumption (mL)	HiSeq clean data (Gbp)	PacBio clean data (Gbp)	PacBio Mean read length (bp)	Number of scaffolds	Total length (bp)	N50 length (bp)	Max length (bp)	Number of scaffold larger than 1Mbp	Number of scaffolds	Total length (bp)	N50 length (bp)	Max length (bp)	Number of scaffold larger than 1Mbp	Number of scaffolds	Total length (bp)	N50 length (bp)	Max length (bp)	Number of scaffold larger than 1Mbp	Number of scaffolds	Total length (bp)	N50 length (bp)	Max length (bp)	Number of scaffold larger than 1Mbp	Number of scaffolds	Total length (bp)	N50 length (bp)	Max length (bp)	Number of scaffold larger than 1Mbp
1	YA1	F	28	174	65	0	30	44.2	11	3193	6413	125249814	64001	659609	0	5333	70899529	25319	511295	0	5819	120123027	65571	1634469	2	5418	132079864	138469	998081	0	5720	139844135	156883	3747779	12
1	YB1							45.9	13.3	2542	15568	220165475	64751	893011	0	13905	110414180	12251	893753	0	16316	210361745	20793	1332523	2	14581	228366871	92154	1006422	1	14268	240831414	78449	1723175	1
1	YA2	F	26	170	70	0	30	41.9	13	3041	5020	62671957	46286	898687	0	2067	41753245	81606	1366821	3	4809	58818427	13186	2030281	5	5278	67567709	65764	1143915	2	5475	74287026	107212	3422910	11
1	YB2							36.4	10.2	2755	21308	249323386	22388	798989	0	16126	103591635	9123	733358	0	20305	235222580	16258	717496	0	20333	263269657	55775	920283	0	20523	272827545	55422	1147210	1
1	YA3	F	32	162	61	8	30	11.4	3.6	2281	12580	104606338	15847	719770	0	2446	48948649	45640	861168	0	9431	109108571	20223	1245813	2	16802	149841551	17436	782816	0	14667	175528100	33334	1784482	4
1	YB3							30.6	6	3553	22356	249346490	38188	1173617	0	10222	105271654	25341	823535	0	17597	221688580	18400	1499777	5	20838	262455025	47494	2087874	2	18113	286934056	72075	1985291	9
1	YA4	M	33	157	55	0	0	38.3	7.6	2829	27502	322678198	31709	523109	0	15382	108761241	11050	564245	0	13232	155560184	34827	871924	0	25115	333689509	55096	1393828	2	22296	346845070	57222	1603983	3
1	YB4							25	5.2	2981	22933	278536964	30021	706115	0	18819	140355847	12238	1593846	2	21481	252924944	16452	1017564	1	22720	282531103	40994	1331963	1	20014	306887865	55596	2804998	3
2	Y5	F	28	176	72	6	60	38.4	\		10427	133464493	52584	1204992	1	\	\	\	\	\	\	\	\	\	\	\	\	\	\	\	\	\	\	\	\
2	Y6	M	35	158	68	0	0	55.1	\		28523	289816193	27534	1100382	2	\	\	\	\	\	\	\	\	\	\	\	\	\	\	\	\	\	\	\	\
2	Y7	F	42	172	71	0	70	46.4	\		31676	297623183	25083	1240622	1	\	\	\	\	\	\	\	\	\	\	\	\	\	\	\	\	\	\	\	\
2	Y8	M	25	160	58	0	0	137.5	\		48053	520749490	35244	1075739	2	\	\	\	\	\	\	\	\	\	\	\	\	\	\	\	\	\	\	\	\
	Avg.	\	\	\	\	\	\	45.9	8.7		21858.9	2.37853e+08	37803	916220	0	10537.5	9.12495e+07	27821	918503	0.63	13623.8	1.70476e+08	25713.8	1.29373e+06	2.1	16385.6	2.14975e+08	64147.8	1.20815e+06	1	15134.5	2.30498e+08	77024.1	2.27748e+06	5.5
	Total	\	\	\	\	\	\	551.1	69.9		262307	2854231981	453636	\	0	84300	729995980	222568	7348021	5	108990	1363808058	205710	10349847	17	131085	1719801289	513182	9665182	8	121076	1843985211	616193	18219828	44
Note: Only included results for scaffolds/contigs larger than 2000 bp

## Sheet: ST2
Table S2. Comparison between single-contigs of complete (circularized, no gaps) MAGs (CMAGs) in our study and the corresponding genomes in the UHGG dataset
CMAGs described in our study										Best alignment in UHGG														Lineage
Name of CMAGs	ANI (%)	Depth	Completeness (%)	Contamination (%)	5S	16S	23S	tRNA	CDS	Contig identified in public database	Type	Length	N_contigs	N50	Completeness (%)	Contamination (%)	tRNAs	5S	16S	23S	CDS	N50	Size
YA1_M7	98.41	1515.19	98.65	0	6	6	6	55	2510	GUT_GENOME017394	MAG	2986625	20	210287	99.33	0	47	0	0	0	2750	2778271	2778271	d__Bacteria;p__Firmicutes_A;c__Clostridia;o__Lachnospirales;f__Lachnospiraceae;g__Lachnospira;s__Lachnospira sp000437735
YA2_M2	97.7	1306.32	100	0.806	4	4	4	63	1935	GUT_GENOME086831	MAG	2046686	98	37178	98.39	0.81	49	0	0	0	1739	2324583	2324583	d__Bacteria;p__Actinobacteriota;c__Coriobacteriia;o__Coriobacteriales;f__Coriobacteriaceae;g__Collinsella;s__Collinsella sp002232035
YA2_M3	97.89	8116.7	99.37	0.294	7	7	7	68	1984	GUT_GENOME009343	MAG	2387553	30	141122	99.38	0.29	52	0	0	0	2046	2389749	2389749	d__Bacteria;p__Proteobacteria;c__Gammaproteobacteria;o__Enterobacterales;f__Succinivibrionaceae;g__Succinivibrio;s__Succinivibrio sp000431835
YA2_M4	97.28	567.738	99.31	0.097	5	5	5	55	3313	GUT_GENOME096210	Isolate	3437936	41	110702	99.42	0	54	0	1	1	3468	3422910	3422910	d__Bacteria;p__Firmicutes_A;c__Clostridia;o__Lachnospirales;f__Lachnospiraceae;g__Faecalicatena;s__Faecalicatena gnavus

## Sheet: ST3
Table S3. Summary of recovered metagenomic-assembled genomes (MAGs)
Sample ID	Number of raw bins (>200kbp)	High and medium quality bins (raw)						High and medium quality MAGs (final)
		Number of high quality bins	Avg. completeness (%)	Avg. contamination (%)	Number of medium quality bins	Avg. completeness (%)	Avg. contamination (%)	Number of high quality bins	Avg. completeness (%)	Avg. contamination (%)	Number of medium quality bins	Avg. completeness (%)	Avg. contamination (%)	% reads coverage (high+medium)	Number of plasmids/phages	% reads coverage (plasmids/phages)
YA1	73	10	89.94±6.09	1.18±1.28	8	66.43±6.27	1.35±2.73	22	91.27±5.92	0.98±0.99	6	67.04±8.06	1.52±1.29	85.8	8	0.02
YB1	138	6	93.82±6.78	1.33±1.09	21	63.47±7.73	0.89±1.56	33	92.70±6.29	1.34±1.28	14	67.39±8.70	1.56±2.41	76.8	14	0.03
YA2	23	2	88.56±3.11	0.79±0.34	4	50.51±1.16	1.57±1.43	14	95.66±5.06	0.61±0.99	0	NA	NA	70	6	0.97
YB2	133	13	90.79±4.46	1.36±1.07	21	66±8.71	1.93±1.85	40	92.39±5.10	1.08±1.05	20	69.37±7.96	1.89±1.74	94.9	14	1
YA3	100	6	92.74±5.44	2.56±1.02	15	62.91±9.90	2.20±2.65	18	91.37±5.73	1.39±1.37	9	64.52±6.79	1.34±0.88	86	2	0.05
YB3	192	9	88.49±6.45	1.44±0.92	32	62.10±8.02	1.07±1.90	34	91.42±6.13	1.22±1.20	24	62.86±7.21	0.92±1.03	76.2	2	0.15
YA4	207	26	90.50±5.53	1.42±1.57	30	62.74±7.22	1.49±2.01	48	90.81±5.87	1.27±1.41	26	63.89±8.79	1.76±1.99	68.8	14	0.47
YB4	148	19	90.99±4.96	1.88±1.67	16	69.02±6.41	2.07±1.47	35	89.43±5.87	1.30±1.30	25	65.11±9.89	2.05±2.61	80.7	10	0.54
Y5	74	12	96±3.09	1.12±0.87	8	61.13±7.93	0.45±0.89	23	95.77±4.50	1.09±0.95	4	68.78±5.73	1.41±1.39	70	3	0.01
Y6	171	33	92.35±4.34	1.34±1.33	28	69.47±7.26	0.90±1.27	52	95.35±3.95	1.21±1.20	12	68.21±6.96	2.13±2.16	84.4	2	0.06
Y7	180	30	91.24±6.02	1.07±1.13	25	61.70±7.31	1.07±1.78	51	93.90±5.61	0.98±1.11	21	59.94±6.42	3.43±3.42	83.4	1	0.03
Y8	342	43	93±5.66	1.09±1.30	52	62.27±8.50	0.61±0.93	82	94.56±5.04	0.96±1.17	17	67.46±9.11	2.79±2.95	74	5	0.36
Avg.	148	17	91.54	1.38	21	63.15	1.3	37.6	92.89	1.12	14	65.87	1.89	79.3	81	0.31
Note: High quality bins/MAGs, completeness>80% and contamination<5%; medium quality bins/MAGs, completeness=80-50% and ontamination<10%.

## Sheet: ST4
Table S4. Quality and genome information of 475 draft genomes
MAG ID	Sample	Genome statistics of sample							CheckM estimation			Compared with UHGG database
		Number of scaffolds	Genome size (bp)	Estimated genome size (bp)	N50 length (bp)	GC content (%)	Sequencing depth (fold)	Growth rate (GiRD)	Completeness (%)	Contamination (%)	Checkm lineage	Nearest UHGG genome (ANI > 0.95)	ANI of the nearest UHGG genome	UHGG_completeness	UHGG_contamination	UHGG size (bp)	UHGG N50 (bp)	Full length 16S (UHGG) (Y/N)	Genome_type	Genome quality improvement (Y/N)	Cultured species (Y/N)	New_species (Y/N)	Lineage
Y8_M011	Y8	8	2140723	2158204	361953	59.4	0.9	1.54	99.19	0	Actinobacteria	/	/	/	/	/	/	/	/	/	N	Y	d_Bacteria;p_Actinobacteria;c_;o_;f_;g_;s_
Y8_M017	Y8	11	3795263	3840193	508547	47.7	3	1.11	98.83	0	Lachnospiraceae	/	/	/	/	/	/	/	/	/	N	Y	d_Bacteria;p_Firmicutes;c_Clostridia;o_Clostridiales;f_Lachnospiraceae;g_Lachnoclostridium;s_
Y5_M001	Y5	12	3664656	3708040	492172	47.7	11.1	1.49	98.83	0	Lachnospiraceae	/	/	/	/	/	/	/	/	/	N	Y	d_Bacteria;p_Firmicutes;c_Clostridia;o_Clostridiales;f_Lachnospiraceae;g_Lachnoclostridium;s_
Y7_M011	Y7	16	3645657	3688816	294705	47.6	13.9	1.17	98.83	0	Lachnospiraceae	/	/	/	/	/	/	/	/	/	N	Y	d_Bacteria;p_Firmicutes;c_Clostridia;o_Lachnospirales;f_Lachnospiraceae;g_Clostridium;s_
YB1_M11	YB1	16	3742923	3787234	320521	47.6	28.2	1.46	98.83	0	Lachnospiraceae	/	/	/	/	/	/	/	/	/	N	Y	d_Bacteria;p_Firmicutes;c_Clostridia;o_Clostridiales;f_Lachnospiraceae;g_Lachnoclostridium
Y7_M030	Y7	17	2257939	2390112	181278	60.1	32.9	1.46	94.47	0	Bifidobacteriaceae	/	/	/	/	/	/	/	/	/	N	Y	d_Bacteria;p_Actinobacteria;c_Actinobacteria;o_Bifidobacteriales;f_Bifidobacteriaceae;g_Bifidobacterium;s_Bifidobacterium longum
Y8_M001	Y8	22	2819010	2805739	187857	69.8	4.8	1.17	100	0.47	Actinomycetaceae	/	/	/	/	/	/	/	/	/	N	Y	d_Bacteria;p_Actinobacteria;c_Actinobacteria;o_Actinomycetales;f_Actinomycetaceae;g_Actinomyces;s_
Y8_M041	Y8	23	2219529	2272012	261907	60.2	4.3	1.54	97.23	0.46	Bifidobacteriaceae	/	/	/	/	/	/	/	/	/	N	Y	d_Bacteria;p_Actinobacteria;c_Actinobacteria;o_Bifidobacteriales;f_Bifidobacteriaceae;g_Bifidobacterium;s_Bifidobacterium longum
Y8_M023	Y8	25	2174346	2205666	143707	49.1	1.7	1.16	98.58	0	Clostridiales	/	/	/	/	/	/	/	/	/	N	Y	d_Bacteria;p_Firmicutes;c_Clostridia;o_Clostridiales;f_;g_;s_
Y8_M077	Y8	32	3459919	3934856	181175	47.1	7.9	1.27	87.93	0	Lachnospiraceae	/	/	/	/	/	/	/	/	/	N	Y	d_Bacteria;p_Firmicutes;c_Clostridia;o_Clostridiales;f_Clostridiaceae;g_Clostridium;s_
Y8_M010	Y8	34	3859857	3880891	188188	65.2	1.1	1.27	99.19	0.27	Actinobacteria	/	/	/	/	/	/	/	/	/	N	Y	d_Bacteria;p_Actinobacteria;c_;o_;f_;g_;s_
Y8_M022	Y8	39	2966184	2987425	114552	47.2	7.3	1.08	98.58	0.71	Clostridiales	/	/	/	/	/	/	/	/	/	N	Y	d_Bacteria;p_Firmicutes;c_Clostridia;o_Clostridiales;f_Eubacteriaceae;g_Eubacterium;s_
Y8_M021	Y8	55	3223895	3268676	165590	59.4	1.4	1.52	98.63	0	Clostridiales	/	/	/	/	/	/	/	/	/	N	Y	d_Bacteria;p_Firmicutes;c_Clostridia;o_Clostridiales;f_;g_;s_
Y6_M053	Y6	73	2849354	3170705	88715	39.8	4.3	1.34	88.6	1.27	Clostridiales	/	/	/	/	/	/	/	/	/	N	Y	d_Bacteria;p_Firmicutes;c_Clostridia;o_Clostridiales;f_Clostridiaceae;g_Clostridium;s_
Y6_M015	Y6	84	4556695	4490859	91891	34.3	3.1	1.5	98.09	3.38	Clostridiales	/	/	/	/	/	/	/	/	/	N	Y	d_Bacteria;p_Firmicutes;c_Clostridia;o_Clostridiales;f_Lachnospiraceae;g_Cellulosilyticum;s_
Y8_M090	Y8	102	3252102	3970627	58817	43.2	1.2	1.31	80.15	1.75	Bacteria	/	/	/	/	/	/	/	/	/	N	Y	d_Bacteria;p_Firmicutes;c_Clostridia;o_Clostridiales;f_Lachnospiraceae;g_Blautia;s_
Y6_M054	Y6	107	1979469	2161842	32779	30.7	3	1.13	87.07	4.49	Bacteria	/	/	/	/	/	/	/	/	/	N	Y	d_Bacteria;p_Firmicutes;c_Clostridia;o_Clostridiales;f_Clostridiaceae;g_Clostridium;s_
Y8_M075	Y8	142	1919152	2165597	19432	46.5	0.5	1.5	88.62	0	Clostridiales	/	/	/	/	/	/	/	/	/	N	Y	d_Bacteria;p_Firmicutes;c_Clostridia;o_Clostridiales;f_;g_;s_
Y7_M033	Y7	176	2885382	3050087	25535	47	5.5	1.18	93.91	0.69	Clostridiales	/	/	/	/	/	/	/	/	/	N	Y	d_Bacteria;p_Firmicutes;c_Clostridia;o_Clostridiales;f_Clostridiaceae;g_Clostridium;s_
YB1_M17	YB1	212	2023524	2035513	14648	39.2	17.6	1.63	96.47	2.941	Pasteurellaceae	/	/	/	/	/	/	/	/	/	N	Y	d_Bacteria;p_Proteobacteria;c_Gammaproteobacteria;o_Pasteurellales;f_Pasteurellaceae;g_Haemophilus
YA4_M56	YA4	241	1962375	2302338	10501	36.8	11.2	1.71	82.55	2.684	Clostridiales	/	/	/	/	/	/	/	/	/	N	Y	d_Bacteria;p_Firmicutes;c_Clostridia;o_Clostridiales;f_Lachnospiraceae;g_Anaerotignum;
Y8_M061	Y8	263	3794403	3954439	21943	60.1	0.6	1.28	94.27	1.68	Actinobacteria	/	/	/	/	/	/	/	/	/	N	Y	d_Bacteria;p_Actinobacteria;c_;o_;f_;g_;s_
Y6_M035	Y6	265	2748915	2866110	13574	54.3	1.4	1.4	93.93	1.98	Clostridiales	/	/	/	/	/	/	/	/	/	N	Y	d_Bacteria;p_Firmicutes;c_Clostridia;o_Clostridiales;f_;g_;s_
Y8_M060	Y8	272	2982357	3083209	15094	68.6	1.2	1.39	94.36	2.37	Actinomycetaceae	/	/	/	/	/	/	/	/	/	N	Y	d_Bacteria;p_Actinobacteria;c_Actinobacteria;o_Actinomycetales;f_Actinomycetaceae;g_Actinomyces;s_
YA2_M4	YA2	1	3422910	3443329	3422910	42.4	567.7	1.34	99.31	0.097	Lachnospiraceae	GUT_GENOME096210	97.28	99.42	0	3437936	110702	99.67	Isolate	Y	Y	N	d__Bacteria;p__Firmicutes_A;c__Clostridia;o__Lachnospirales;f__Lachnospiraceae;g__Faecalicatena;s__Faecalicatena gnavus
YA2_M2	YA2	1	2324583	2305997	2324583	60.2	1306.3	1.67	100	0.806	Actinobacteria	GUT_GENOME086831	97.7	98.39	0.81	2046686	37178	0	MAG	Y	N	N	d__Bacteria;p__Actinobacteriota;c__Coriobacteriia;o__Coriobacteriales;f__Coriobacteriaceae;g__Collinsella;s__Collinsella sp002232035
YA2_M3	YA2	1	2389749	2397806	2389749	36.8	8116.7	1.08	99.37	0.294	Gammaproteobacteria	GUT_GENOME009343	97.89	99.38	0.29	2387553	141122	0	MAG	Y	N	N	d__Bacteria;p__Proteobacteria;c__Gammaproteobacteria;o__Enterobacterales;f__Succinivibrionaceae;g__Succinivibrio;s__Succinivibrio sp000431835
YA1_M7	YA1	1	2778271	2816291	2778271	41.5	1515.2	1.86	98.65	0	Clostridiales	GUT_GENOME017394	98.41	99.33	0	2986625	210287	71.75	MAG	Y	N	N	d__Bacteria;p__Firmicutes_A;c__Clostridia;o__Lachnospirales;f__Lachnospiraceae;g__Lachnospira;s__Lachnospira sp000437735
YA2_M1	YA2	2	2473183	2473183	1963948	53.3	1709.5	1.23	100	0	Selenomonadales	GUT_GENOME141145	98.81	99.3	0.02	2615118	42539	99.67	Isolate	Y	N	N	d__Bacteria;p__Firmicutes_C;c__Negativicutes;o__Veillonellales;f__Megasphaeraceae;g__Megasphaera;s__Megasphaera sp000417505
YA1_M5	YA1	2	5479768	5369216	3747779	41.8	2856.9	1.46	99.24	2.819	Bacteroidales	GUT_GENOME143505	98.98	99.25	0	5444912	5444912	99.67	Isolate	N	Y	N	d__Bacteria;p__Bacteroidota;c__Bacteroidia;o__Bacteroidales;f__Bacteroidaceae;g__Bacteroides_B;s__Bacteroides_B dorei
YA2_M7	YA2	2	2273053	2301803	2181457	48.5	1009.2	1.14	98.73	0.021	Firmicutes	GUT_GENOME075103	99.07	98.73	0.02	2084459	27659	0	MAG	Y	N	N	d__Bacteria;p__Firmicutes_C;c__Negativicutes;o__Veillonellales;f__Dialisteraceae;g__Dialister;s__Dialister sp900343095
YB4_M5	YB4	2	3401890	3413667	2804998	36.9	605.7	2.48	99.32	0.335	Clostridiales	GUT_GENOME148443	99.03	99.33	0	3071336	180072	0	MAG	N	N	N	d__Bacteria;p__Firmicutes_A;c__Clostridia;o__Lachnospirales;f__Lachnospiraceae;g__Lachnospira;s__Lachnospira sp000436535
YA2_M9	YA2	3	1870886	1914537	603723	34.7	203.4	1.23	97.72	0	Lactobacillus	GUT_GENOME000022	96.19	99.22	0.78	1971706	87745	99.67	Isolate	Y	Y	N	d__Bacteria;p__Firmicutes;c__Bacilli;o__Lactobacillales;f__Lactobacillaceae;g__Lactobacillus;s__Lactobacillus johnsonii
YA3_M6	YA3	3	2618492	2807131	1614616	36.1	215.8	1.39	93.28	0	Clostridiales	GUT_GENOME000308	98.44	98.66	0	3032540	267346	99.67	Isolate	N	Y	N	d__Bacteria;p__Firmicutes_A;c__Clostridia;o__Lachnospirales;f__Lachnospiraceae;g__Lachnospira;s__Lachnospira rogosae
YA4_M55	YA4	4	2087743	2507980	418164	40.9	568.1	1.13	82.6	0.644	Lachnospiraceae	GUT_GENOME000735	98.61	99.52	1.22	2998355	437841	99.61	Isolate	N	N	N	d__Bacteria;p__Firmicutes_A;c__Clostridia;o__Lachnospirales;f__Lachnospiraceae;g__CAG-45;s__CAG-45 sp900066395
YA4_M14	YA4	4	2123322	2144380	800794	50.3	1158.3	1.06	96.77	2.248	Bacteria	GUT_GENOME121515	98.84	97.85	0	1950064	119987	0	MAG	N	N	N	d__Bacteria;p__Proteobacteria;c__Alphaproteobacteria;o__RF32;f__CAG-239;g__51-20;s__51-20 sp001917175
YB3_M14	YB3	5	2369322	2414719	516150	56.7	175.4	1.24	98.12	0	Proteobacteria	GUT_GENOME143188	99.07	98.12	0	2621983	1920098	99.61	Isolate	N	N	N	d__Bacteria;p__Proteobacteria;c__Gammaproteobacteria;o__Burkholderiales;f__Burkholderiaceae;g__Dakarella;s__
Y7_M013	Y7	5	1943438	1970033	446707	36.7	369.8	1.3	98.65	0	Clostridiales	GUT_GENOME105321	98.48	98.66	0	1877486	399111	99.67	MAG	Y	N	N	d__Bacteria;p__Firmicutes_A;c__Clostridia;o__Oscillospirales;f__Acutalibacteraceae;g__Eubacterium_R;s__Eubacterium_R sp000434995
YB4_M8	YB4	5	2393094	2423362	1440171	48.2	118.7	1.19	98.73	0.021	Firmicutes	GUT_GENOME075103	99.12	98.73	0.02	2084459	27659	0	MAG	Y	N	N	d__Bacteria;p__Firmicutes_C;c__Negativicutes;o__Veillonellales;f__Dialisteraceae;g__Dialister;s__Dialister sp900343095
YA1_M25	YA1	6	2663476	3188264	518470	46.9	185.1	1.6	83.54	0	Clostridiales	GUT_GENOME096538	98.5	99.37	0	3412687	1822224	99.61	Isolate	N	Y	N	d__Bacteria;p__Firmicutes_A;c__Clostridia;o__Lachnospirales;f__Lachnospiraceae;g__Clostridium_M;s__Clostridium_M sp001517625
YA1_M2	YA1	6	2371482	2271339	1281191	56.5	105.9	1.35	99.94	4.469	Bifidobacteriaceae	GUT_GENOME239670	98.57	100	0	2206268	706200	99.67	Isolate	N	Y	N	d__Bacteria;p__Actinobacteriota;c__Actinobacteria;o__Actinomycetales;f__Bifidobacteriaceae;g__Bifidobacterium;s__Bifidobacterium pseudocatenulatum
YB1_M35	YB1	6	4523648	5289765	982019	41.8	1181	1.34	85.33	0.187	Bacteroidales	GUT_GENOME143505	99.03	99.25	0	5444912	5444912	99.67	Isolate	N	Y	N	d__Bacteria;p__Bacteroidota;c__Bacteroidia;o__Bacteroidales;f__Bacteroidaceae;g__Bacteroides_B;s__Bacteroides_B dorei
Y6_M017	Y6	6	2106057	2142152	459848	44.8	161.5	1	97.98	0.34	Clostridiales	GUT_GENOME266586	98.19	97.99	0	1939600	128845	0	MAG	N	N	N	d__Bacteria;p__Firmicutes_A;c__Clostridia;o__Oscillospirales;f__Acutalibacteraceae;g__CAG-180;s__CAG-180 sp000432435
Y8_M036	Y8	6	1927198	1980473	686854	53.6	16.5	1.06	97.31	0	Clostridiales	GUT_GENOME067489	97.37	97.99	0	1961725	147848	0	MAG	N	N	N	d__Bacteria;p__Firmicutes_A;c__Clostridia;o__Oscillospirales;f__Acutalibacteraceae;g__CAG-217;s__CAG-217 sp000436335
YB2_M11	YB2	7	4095729	4142121	978951	44.5	2573.2	1.34	98.88	0	Bacteroidales	GUT_GENOME239725	97.95	98.88	0	3967780	122327	99.67	Isolate	Y	Y	N	d__Bacteria;p__Bacteroidota;c__Bacteroidia;o__Bacteroidales;f__Bacteroidaceae;g__Bacteroides_A;s__Bacteroides_A plebeius_A
YB3_M9	YB3	7	3454173	3407053	1095489	43	212.3	1.19	99.21	2.173	Lachnospiraceae	GUT_GENOME239728	97.73	99.21	1.69	3443393	176979	99.61	Isolate	N	Y	N	d__Bacteria;p__Firmicutes_A;c__Clostridia;o__Lachnospirales;f__Lachnospiraceae;g__Agathobacter;s__Agathobacter faecis
YA1_M24	YA1	7	3937864	4395428	1010600	45.9	953.3	1.45	85.13	4.46	Bacteroidales	GUT_GENOME239662	97.87	99.26	0	3833391	114156	99.67	Isolate	N	Y	N	d__Bacteria;p__Bacteroidota;c__Bacteroidia;o__Bacteroidales;f__Bacteroidaceae;g__Bacteroides;s__Bacteroides stercoris
YB3_M5	YB3	7	3355659	3307958	1985291	41.2	696.7	1.14	99.51	1.932	Lachnospiraceae	GUT_GENOME143712	97.58	99.28	0	3449685	3449685	99.61	Isolate	N	Y	N	d__Bacteria;p__Firmicutes_A;c__Clostridia;o__Lachnospirales;f__Lachnospiraceae;g__Agathobacter;s__Agathobacter rectalis
YA1_M17	YA1	7	2711684	2907754	622793	29.1	223	1.73	91.01	2.247	Bacteria	GUT_GENOME143604	98.84	100	1.12	3346458	3303644	99.67	Isolate	N	Y	N	d__Bacteria;p__Fusobacteriota;c__Fusobacteriia;o__Fusobacteriales;f__Fusobacteriaceae;g__Fusobacterium_A;s__Fusobacterium_A varium_B
YA2_M8	YA2	7	2545123	2593888	470121	56.9	124.8	1.34	98.12	0	Proteobacteria	GUT_GENOME143188	98.9	98.12	0	2621983	1920098	99.61	Isolate	N	N	N	d__Bacteria;p__Proteobacteria;c__Gammaproteobacteria;o__Burkholderiales;f__Burkholderiaceae;g__Dakarella;s__
YB3_M16	YB3	7	3111669	3148538	1673627	41.2	305.3	1.88	97.66	1.169	Lachnospiraceae	GUT_GENOME000149	98.38	99.42	0	3124251	145632	94.72	Isolate	N	Y	N	d__Bacteria;p__Firmicutes_A;c__Clostridia;o__Lachnospirales;f__Lachnospiraceae;g__Dorea;s__Dorea longicatena
YA1_M6	YA1	8	4684492	4707370	1168105	45	328.2	1.72	99.13	0.384	Bacteroidales	GUT_GENOME143131	98.73	99.42	0	5030699	3389137	99.67	Isolate	N	Y	N	d__Bacteria;p__Bacteroidota;c__Bacteroidia;o__Bacteroidales;f__Tannerellaceae;g__Parabacteroides;s__Parabacteroides distasonis
YB1_M2	YB1	8	2322251	2322251	363548	59.9	137.1	1.26	100	0	Bifidobacteriaceae	GUT_GENOME095938	95.12	100	0	2832748	2832748	99.67	Isolate	N	Y	N	d__Bacteria;p__Actinobacteriota;c__Actinobacteria;o__Actinomycetales;f__Bifidobacteriaceae;g__Bifidobacterium;s__Bifidobacterium infantis
Y5_M012	Y5	8	2251590	2244274	750498	40.7	102.8	1.31	99.32	1.01	Clostridiales	GUT_GENOME001659	97.36	99.33	0.67	2177930	1592763	99.67	Isolate	N	Y	N	d__Bacteria;p__Firmicutes_A;c__Clostridia;o__Oscillospirales;f__Acutalibacteraceae;g__Ruminococcus_E;s__Ruminococcus_E bromii_B
YA4_M52	YA4	8	2569958	3039212	338560	36.8	437.5	1.35	84.56	0	Clostridiales	GUT_GENOME148443	98.96	99.33	0	3071336	180072	0	MAG	N	N	N	d__Bacteria;p__Firmicutes_A;c__Clostridia;o__Lachnospirales;f__Lachnospiraceae;g__Lachnospira;s__Lachnospira sp000436535
YB1_M3	YB1	9	2212874	2204541	786612	56.5	303.8	1.42	100	0.378	Bifidobacteriaceae	GUT_GENOME239670	98.58	100	0	2206268	706200	99.67	Isolate	N	Y	N	d__Bacteria;p__Actinobacteriota;c__Actinobacteria;o__Actinomycetales;f__Bifidobacteriaceae;g__Bifidobacterium;s__Bifidobacterium pseudocatenulatum
YA3_M1	YA3	9	3256838	3143181	870980	41.3	24.9	1.49	99.51	4.106	Lachnospiraceae	GUT_GENOME143712	97.56	99.28	0	3449685	3449685	99.61	Isolate	N	Y	N	d__Bacteria;p__Firmicutes_A;c__Clostridia;o__Lachnospirales;f__Lachnospiraceae;g__Agathobacter;s__Agathobacter rectalis
YB4_M1	YB4	9	2154053	2154053	353118	59.1	16.1	1.2	100	0	Bifidobacteriaceae	GUT_GENOME142522	98.6	100	0	2173720	2173720	99.67	Isolate	N	Y	N	d__Bacteria;p__Actinobacteriota;c__Actinobacteria;o__Actinomycetales;f__Bifidobacteriaceae;g__Bifidobacterium;s__Bifidobacterium adolescentis
YB2_M5	YB2	9	2368886	2369099	337912	40.4	69.8	1.1	99.32	0.671	Clostridiales	GUT_GENOME001659	97.28	99.33	0.67	2177930	1592763	99.67	Isolate	N	Y	N	d__Bacteria;p__Firmicutes_A;c__Clostridia;o__Oscillospirales;f__Acutalibacteraceae;g__Ruminococcus_E;s__Ruminococcus_E bromii_B
Y8_M027	Y8	9	2167500	2190965	494141	39.5	2.1	1.02	98.22	0.71	Clostridiales	GUT_GENOME100857	99.49	98.23	0.71	2137592	61823	0	MAG	Y	N	N	d__Bacteria;p__Firmicutes_A;c__Clostridia;o__Peptostreptococcales;f__Anaerovoracaceae;g__UBA1191;s__
YB3_M2	YB3	9	2446649	2411038	525640	43.6	30.8	1.55	99.98	1.497	Selenomonadales	GUT_GENOME233517	98.61	98.2	0.3	2176976	13689	57.47	MAG	N	N	N	d__Bacteria;p__Firmicutes_C;c__Negativicutes;o__Acidaminococcales;f__Acidaminococcaceae;g__Phascolarctobacterium;s__Phascolarctobacterium faecium
YA3_M5	YA3	10	4922307	5168807	1495786	42.1	179.1	1.8	94.73	0.501	Bacteroidales	GUT_GENOME143505	95.4	99.25	0	5444912	5444912	99.67	Isolate	N	Y	N	d__Bacteria;p__Bacteroidota;c__Bacteroidia;o__Bacteroidales;f__Bacteroidaceae;g__Bacteroides_B;s__Bacteroides_B dorei
YB2_M16	YB2	10	2292015	2355375	241008	41.8	54.1	1.2	97.31	0	Clostridiales	GUT_GENOME140272	99.03	99.33	0	2644239	298315	99.74	Isolate	N	Y	N	d__Bacteria;p__Firmicutes_A;c__Clostridia;o__Lachnospirales;f__Lachnospiraceae;g__Coprococcus;s__Coprococcus sp000433075
Y6_M001	Y6	10	1911557	1909361	232672	54.6	2.6	1.16	100	0.12	Actinobacteria	GUT_GENOME049425	96.64	99.65	0	1785315	94101	22.96	MAG	Y	N	N	d__Bacteria;p__Actinobacteriota;c__Coriobacteriia;o__Coriobacteriales;f__Eggerthellaceae;g__CAG-1427;s__
Y5_M003	Y5	10	1984595	2039456	1034254	38.5	13	1.29	97.31	0	Clostridiales	GUT_GENOME260369	99.27	97.99	0	2130526	259055	0	MAG	N	N	N	d__Bacteria;p__Firmicutes_A;c__Clostridia;o__Oscillospirales;f__Acutalibacteraceae;g__;s__
YB1_M37	YB1	11	3093388	3731649	491177	46.2	1006	1.24	81.41	1.486	Bacteroidales	GUT_GENOME239662	97.96	99.26	0	3833391	114156	99.67	Isolate	N	Y	N	d__Bacteria;p__Bacteroidota;c__Bacteroidia;o__Bacteroidales;f__Bacteroidaceae;g__Bacteroides;s__Bacteroides stercoris
YA4_M40	YA4	11	1948389	2182824	217942	41.6	323.6	1.06	89.26	0	Clostridiales	GUT_GENOME140272	99.07	99.33	0	2644239	298315	99.74	Isolate	N	Y	N	d__Bacteria;p__Firmicutes_A;c__Clostridia;o__Lachnospirales;f__Lachnospiraceae;g__Coprococcus;s__Coprococcus sp000433075
YA4_M7	YA4	11	2157678	2115267	294403	40.7	62.4	1.23	98.65	3.355	Clostridiales	GUT_GENOME001659	97.3	99.33	0.67	2177930	1592763	99.67	Isolate	N	Y	N	d__Bacteria;p__Firmicutes_A;c__Clostridia;o__Oscillospirales;f__Acutalibacteraceae;g__Ruminococcus_E;s__Ruminococcus_E bromii_B
YB1_M8	YB1	11	3486369	3395538	381533	41.4	1105.3	1.62	99.32	3.355	Clostridiales	GUT_GENOME017394	98.31	99.33	0	2986625	210287	71.75	MAG	N	N	N	d__Bacteria;p__Firmicutes_A;c__Clostridia;o__Lachnospirales;f__Lachnospiraceae;g__Lachnospira;s__Lachnospira sp000437735
YA1_M4	YA1	12	2994121	3013104	418295	55.1	161.7	1.58	99.37	0	Proteobacteria	GUT_GENOME096170	97.81	100	0	2958116	104955	99.61	Isolate	N	Y	N	d__Bacteria;p__Proteobacteria;c__Gammaproteobacteria;o__Burkholderiales;f__Burkholderiaceae;g__Sutterella;s__Sutterella wadsworthensis_B
Y5_M010	Y5	12	2820818	3102289	371391	45.6	50.1	1.31	90.05	0.88	Lachnospiraceae	GUT_GENOME000767	99.5	98.83	0.88	3206638	369744	93.87	Isolate	N	Y	N	d__Bacteria;p__Firmicutes_A;c__Clostridia;o__Lachnospirales;f__Lachnospiraceae;g__Sellimonas;s__Sellimonas intestinalis
YB3_M29	YB3	12	3957210	4226028	627402	42.5	294.4	1.54	91.78	1.859	Lachnospiraceae	GUT_GENOME000295	98.26	98.55	0.41	4318254	95257	99.61	Isolate	N	Y	N	d__Bacteria;p__Firmicutes_A;c__Clostridia;o__Lachnospirales;f__Lachnospiraceae;g__Roseburia;s__Roseburia intestinalis
YB3_M35	YB3	12	1967893	2226501	186459	58	230.8	1.65	86.6	1.785	Bacteria	GUT_GENOME000092	96.91	100	0	3052215	117809	81.87	Isolate	N	Y	N	d__Bacteria;p__Firmicutes_A;c__Clostridia;o__Oscillospirales;f__Ruminococcaceae;g__Faecalibacterium;s__Faecalibacterium prausnitzii_C
Y8_M002	Y8	13	2349738	2330951	285812	59.7	49.6	1.31	100	0.81	Actinobacteria	GUT_GENOME001678	95.08	100	0.81	2309370	153518	99.61	Isolate	Y	N	N	d__Bacteria;p__Actinobacteriota;c__Coriobacteriia;o__Coriobacteriales;f__Coriobacteriaceae;g__Collinsella;s__
YB2_M51	YB2	13	2296002	2600405	270495	41.7	76.1	1.27	86.54	1.754	Lachnospiraceae	GUT_GENOME096193	99.31	99.42	0	3092383	97489	99.67	Isolate	N	Y	N	d__Bacteria;p__Firmicutes_A;c__Clostridia;o__Lachnospirales;f__Lachnospiraceae;g__Faecalicatena;s__Faecalicatena torques
YB1_M26	YB1	13	2358477	2465376	631851	53.4	223.3	1.21	92.78	2.884	Bacteroidetes	GUT_GENOME095971	99.55	99.52	0.96	2549878	626692	99.67	Isolate	N	Y	N	d__Bacteria;p__Bacteroidota;c__Bacteroidia;o__Bacteroidales;f__Rikenellaceae;g__Alistipes;s__Alistipes putredinis
Y8_M008	Y8	13	2028872	2022279	301592	40.8	1.6	1.34	99.32	1.01	Clostridiales	GUT_GENOME001659	97.62	99.33	0.67	2177930	1592763	99.67	Isolate	N	Y	N	d__Bacteria;p__Firmicutes_A;c__Clostridia;o__Oscillospirales;f__Acutalibacteraceae;g__Ruminococcus_E;s__Ruminococcus_E bromii_B
Y7_M006	Y7	13	2352779	2369603	281350	46.1	60.6	1.13	99.29	0	Clostridiales	GUT_GENOME104676	99.98	97.87	0	2321013	170635	0	MAG	Y	N	N	d__Bacteria;p__Firmicutes_A;c__Clostridia;o__Peptostreptococcales;f__Anaerovoracaceae;g__CAG-145;s__
Y8_M069	Y8	13	1912395	2110811	182024	62.1	52.1	1.32	90.6	0	Clostridiales	GUT_GENOME280620	98.54	93.96	0	1961384	48528	0	MAG	N	N	N	d__Bacteria;p__Firmicutes_A;c__Clostridia;o__Oscillospirales;f__Oscillospiraceae;g__CAG-103;s__CAG-103 sp000432375
YA1_M19	YA1	14	2783177	3047719	266067	57.2	905.4	1.27	89.79	1.53	Clostridiales	GUT_GENOME147678	96.28	100	0	2833887	2833887	99.74	Isolate	N	Y	N	d__Bacteria;p__Firmicutes_A;c__Clostridia;o__Oscillospirales;f__Ruminococcaceae;g__Faecalibacterium;s__Faecalibacterium prausnitzii_G
YB2_M7	YB2	14	2280143	2280348	201243	54	157.6	1.38	99.03	0.961	Bacteroidetes	GUT_GENOME095971	99.15	99.52	0.96	2549878	626692	99.67	Isolate	N	Y	N	d__Bacteria;p__Bacteroidota;c__Bacteroidia;o__Bacteroidales;f__Rikenellaceae;g__Alistipes;s__Alistipes putredinis
YA4_M18	YA4	14	2108632	2174498	254899	61	80.7	1.14	96.3	0.671	Clostridiales	GUT_GENOME084706	96.74	96.31	0.67	2106281	171373	0	MAG	Y	N	N	d__Bacteria;p__Firmicutes_A;c__Clostridia;o__Oscillospirales;f__Oscillospiraceae;g__CAG-103;s__
YA3_M7	YA3	14	1719546	1892939	171014	28.2	682.2	1.48	90.84	0	Clostridiales	GUT_GENOME149497	98.77	98.24	0	2922672	28252	0	MAG	N	N	N	d__Bacteria;p__Firmicutes_A;c__Clostridia;o__Peptostreptococcales;f__Peptostreptococcaceae;g__Romboutsia;s__Romboutsia timonensis
YB2_M17	YB2	14	3149917	3192958	321659	36.7	172.1	1.44	97.31	1.342	Clostridiales	GUT_GENOME148443	98.96	99.33	0	3071336	180072	0	MAG	N	N	N	d__Bacteria;p__Firmicutes_A;c__Clostridia;o__Lachnospirales;f__Lachnospiraceae;g__Lachnospira;s__Lachnospira sp000436535
Y7_M022	Y7	15	2772372	2810881	349857	55.4	451.4	1.26	97.95	0.68	Bacteria	GUT_GENOME143211	97.48	97.96	0	2762447	2762447	99.67	Isolate	N	Y	N	d__Bacteria;p__Verrucomicrobiota;c__Verrucomicrobiae;o__Verrucomicrobiales;f__Akkermansiaceae;g__Akkermansia;s__Akkermansia muciniphila
Y7_M001	Y7	15	1796672	1796672	189648	31.1	13.8	1.51	100	0	Euryarchaeota	GUT_GENOME132205	98	100	0	1727775	1043555	99.8	Isolate	N	Y	N	d__Archaea;p__Euryarchaeota;c__Methanobacteria;o__Methanobacteriales;f__Methanobacteriaceae;g__Methanobrevibacter_A;s__Methanobrevibacter_A smithii
YA4_M35	YA4	15	2161170	2282050	228626	53.8	180.6	1.23	92.3	2.403	Bacteroidetes	GUT_GENOME095971	99.14	99.52	0.96	2549878	626692	99.67	Isolate	N	Y	N	d__Bacteria;p__Bacteroidota;c__Bacteroidia;o__Bacteroidales;f__Rikenellaceae;g__Alistipes;s__Alistipes putredinis
Y6_M008	Y6	15	2067093	2067279	358118	40.7	21.3	1.4	99.32	0.67	Clostridiales	GUT_GENOME001659	97.5	99.33	0.67	2177930	1592763	99.67	Isolate	N	Y	N	d__Bacteria;p__Firmicutes_A;c__Clostridia;o__Oscillospirales;f__Acutalibacteraceae;g__Ruminococcus_E;s__Ruminococcus_E bromii_B
Y8_M018	Y8	15	2932606	2941224	273283	45.4	1.8	1.23	98.83	0.88	Lachnospiraceae	GUT_GENOME000767	99.84	98.83	0.88	3206638	369744	93.87	Isolate	N	Y	N	d__Bacteria;p__Firmicutes_A;c__Clostridia;o__Lachnospirales;f__Lachnospiraceae;g__Sellimonas;s__Sellimonas intestinalis
Y5_M017	Y5	15	2366404	2327397	307567	43.6	113.3	1.16	99.98	1.7	Selenomonadales	GUT_GENOME233517	99.22	98.2	0.3	2176976	13689	57.47	MAG	N	N	N	d__Bacteria;p__Firmicutes_C;c__Negativicutes;o__Acidaminococcales;f__Acidaminococcaceae;g__Phascolarctobacterium;s__Phascolarctobacterium faecium
YB1_M16	YB1	16	2619470	2691854	252418	37.7	108.2	1.26	96.64	0.671	Clostridiales	GUT_GENOME000136	97.75	97.99	1.01	3010183	91380	99.67	Isolate	Y	N	N	d__Bacteria;p__Firmicutes_A;c__Clostridia;o__Monoglobales;f__UBA1381;g__CAG-41;s__CAG-41 sp900066215
Y7_M008	Y7	16	2330671	2330764	177018	61.6	91.6	1.19	99.19	0.81	Actinobacteria	GUT_GENOME096284	95.7	98.39	0.81	2263008	132027	99.61	Isolate	Y	Y	N	d__Bacteria;p__Actinobacteriota;c__Coriobacteriia;o__Coriobacteriales;f__Coriobacteriaceae;g__Enorma;s__Enorma massiliensis
Y7_M017	Y7	16	2185868	2227069	407434	62.7	65.7	1.26	98.15	0	Bifidobacteriaceae	GUT_GENOME142525	99.05	99.54	0	2311342	2311342	99.67	Isolate	N	Y	N	d__Bacteria;p__Actinobacteriota;c__Actinobacteria;o__Actinomycetales;f__Bifidobacteriaceae;g__Bifidobacterium;s__Bifidobacterium bifidum
YB3_M8	YB3	16	4550607	4534058	453345	46.5	60.9	1.56	99.25	1.115	Bacteroidales	GUT_GENOME096083	98.49	99.26	0	4452513	149898	99.67	Isolate	N	Y	N	d__Bacteria;p__Bacteroidota;c__Bacteroidia;o__Bacteroidales;f__Bacteroidaceae;g__Bacteroides;s__Bacteroides uniformis
YB3_M11	YB3	16	2630288	2612964	211460	36	29.5	1.63	98.65	2.013	Clostridiales	GUT_GENOME000308	98.59	98.66	0	3032540	267346	99.67	Isolate	N	Y	N	d__Bacteria;p__Firmicutes_A;c__Clostridia;o__Lachnospirales;f__Lachnospiraceae;g__Lachnospira;s__Lachnospira rogosae
Y6_M016	Y6	16	2271569	2318401	229284	38.1	8	1.28	97.98	0	Clostridiales	GUT_GENOME260369	99.34	97.99	0	2130526	259055	0	MAG	N	N	N	d__Bacteria;p__Firmicutes_A;c__Clostridia;o__Oscillospirales;f__Acutalibacteraceae;g__;s__
YB3_M13	YB3	16	2971190	3003204	188804	27.2	64.1	1.16	98.23	0.704	Clostridiales	GUT_GENOME149497	98.41	98.24	0	2922672	28252	0	MAG	N	N	N	d__Bacteria;p__Firmicutes_A;c__Clostridia;o__Peptostreptococcales;f__Peptostreptococcaceae;g__Romboutsia;s__Romboutsia timonensis
YA1_M21	YA1	17	2438621	2732655	203967	48.4	55	1.42	89.24	0	Clostridiales	GUT_GENOME143157	98.39	100	0	3277000	884797	99.61	Isolate	N	Y	N	d__Bacteria;p__Firmicutes_A;c__Clostridia;o__Lachnospirales;f__Lachnospiraceae;g__Clostridium_Q;s__Clostridium_Q sp003024715
Y8_M070	Y8	17	3247339	3571055	272461	52.3	18.5	1.27	90.6	0.34	Clostridiales	GUT_GENOME096546	99.77	98.66	0.34	3671392	853188	99.67	Isolate	N	Y	N	d__Bacteria;p__Firmicutes_A;c__Clostridia;o__Oscillospirales;f__Acutalibacteraceae;g__Acutalibacter;s__Acutalibacter timonensis
Y5_M004	Y5	17	2954283	3051000	235341	47	258.1	1.31	96.83	0	Clostridiales	GUT_GENOME096538	98.35	99.37	0	3412687	1822224	99.61	Isolate	N	Y	N	d__Bacteria;p__Firmicutes_A;c__Clostridia;o__Lachnospirales;f__Lachnospiraceae;g__Clostridium_M;s__Clostridium_M sp001517625
Y7_M005	Y7	17	2159421	2138104	201584	40.7	72.7	1.37	99.32	1.68	Clostridiales	GUT_GENOME001659	97.38	99.33	0.67	2177930	1592763	99.67	Isolate	N	Y	N	d__Bacteria;p__Firmicutes_A;c__Clostridia;o__Oscillospirales;f__Acutalibacteraceae;g__Ruminococcus_E;s__Ruminococcus_E bromii_B
YA1_M9	YA1	18	3708423	3727208	253158	48.1	125.7	1.21	98.53	0.966	Lachnospiraceae	GUT_GENOME145985	97.75	99.44	0.24	3592125	3592125	99.61	Isolate	N	Y	N	d__Bacteria;p__Firmicutes_A;c__Clostridia;o__Lachnospirales;f__Lachnospiraceae;g__Roseburia;s__Roseburia hominis
YB3_M3	YB3	18	1908613	1911480	165551	60.4	16.9	1.51	99.85	0	Bifidobacteriaceae	GUT_GENOME143348	99.99	100	0	1958651	1958651	99.67	Isolate	N	Y	N	d__Bacteria;p__Actinobacteriota;c__Actinobacteria;o__Actinomycetales;f__Bifidobacteriaceae;g__Bifidobacterium;s__Bifidobacterium animalis
YB1_M19	YB1	18	4536441	4727725	411594	45	277.7	1.39	95.57	0.384	Bacteroidales	GUT_GENOME143131	98.78	99.42	0	5030699	3389137	99.67	Isolate	N	Y	N	d__Bacteria;p__Bacteroidota;c__Bacteroidia;o__Bacteroidales;f__Tannerellaceae;g__Parabacteroides;s__Parabacteroides distasonis
Y7_M034	Y7	18	2708760	2928073	164972	58.1	737.1	1.54	92.51	0	Clostridiales	GUT_GENOME000367	97.59	97.28	0	3006478	98955	99.74	Isolate	N	Y	N	d__Bacteria;p__Firmicutes_A;c__Clostridia;o__Oscillospirales;f__Ruminococcaceae;g__Gemmiger;s__Gemmiger formicilis
Y8_M037	Y8	18	2489553	2558373	206783	59.1	2.5	1.24	97.31	0	Clostridiales	GUT_GENOME152588	95.05	95.93	1.34	2350010	20972	0	MAG	Y	N	N	d__Bacteria;p__Firmicutes_A;c__Clostridia;o__Oscillospirales;f__Oscillospiraceae;g__Lawsonibacter;s__
Y8_M030	Y8	18	2212317	2247673	259171	38.5	5.9	1.41	97.98	0.45	Clostridiales	GUT_GENOME260369	99.29	97.99	0	2130526	259055	0	MAG	N	N	N	d__Bacteria;p__Firmicutes_A;c__Clostridia;o__Oscillospirales;f__Acutalibacteraceae;g__;s__
YB2_M24	YB2	18	2304027	2410549	170895	48.4	111.9	1.24	95.56	0.021	Firmicutes	GUT_GENOME075103	99.12	98.73	0.02	2084459	27659	0	MAG	N	N	N	d__Bacteria;p__Firmicutes_C;c__Negativicutes;o__Veillonellales;f__Dialisteraceae;g__Dialister;s__Dialister sp900343095
Y8_M058	Y8	18	2461940	2601649	175017	51.6	12.6	1.56	94.63	0	Clostridiales	GUT_GENOME066545	98.93	97.32	0	2360136	103205	0	MAG	N	N	N	d__Bacteria;p__Firmicutes_A;c__Clostridia;o__Oscillospirales;f__Ruminococcaceae;g__Ruminococcus_C;s__Ruminococcus_C sp000980705
YA4_M50	YA4	18	2096058	2469146	148928	53.1	208.2	1.41	84.89	0	Clostridiales	GUT_GENOME007797	98.34	97.99	0	2638970	93205	0	MAG	N	N	N	d__Bacteria;p__Firmicutes_A;c__Clostridia;o__Oscillospirales;f__Ruminococcaceae;g__CAG-115;s__CAG-115 sp003531585
Y8_M032	Y8	19	3057840	3121838	244605	58	66.5	1.38	97.95	0	Bacteria	GUT_GENOME143202	98.63	97.96	0	3096862	580263	99.67	Isolate	N	Y	N	d__Bacteria;p__Verrucomicrobiota;c__Verrucomicrobiae;o__Verrucomicrobiales;f__Akkermansiaceae;g__Akkermansia;s__Akkermansia muciniphila_B
YA4_M33	YA4	19	3505716	3741985	208968	46.2	478.1	1.15	92.72	0.966	Lachnospiraceae	GUT_GENOME001297	98.26	98.26	1.45	3653823	104747	99.61	Isolate	N	N	N	d__Bacteria;p__Firmicutes_A;c__Clostridia;o__Lachnospirales;f__Lachnospiraceae;g__Acetatifactor;s__Acetatifactor sp900066565
YB2_M12	YB2	19	2602709	2638326	296953	36.4	37.3	1.13	98.65	0	Clostridiales	GUT_GENOME266163	98.54	98.66	0.02	2482422	79261	0	MAG	Y	N	N	d__Bacteria;p__Firmicutes_A;c__Clostridia;o__Lachnospirales;f__Lachnospiraceae;g__Lachnospira;s__Lachnospira sp900316325
Y7_M016	Y7	19	2228640	2260743	214085	45.3	17.9	1.28	98.58	0	Clostridiales	GUT_GENOME175986	97.65	98.58	0	2223395	181749	23.55	MAG	Y	N	N	d__Bacteria;p__Firmicutes_A;c__Clostridia;o__Peptostreptococcales;f__Anaerovoracaceae;g__CAG-145;s__CAG-145 sp000435715
Y6_M010	Y6	19	4134359	4163923	391268	47.2	6.2	1.04	99.29	0	Clostridiales	GUT_GENOME095515	97.97	89.44	0	3903827	95047	0	MAG	Y	N	N	d__Bacteria;p__Firmicutes_A;c__Clostridia;o__Eubacteriales;f__Eubacteriaceae;g__Eubacterium;s__Eubacterium limosum
Y7_M038	Y7	19	2503541	2742975	180950	59.2	32.2	1.46	90.6	0.67	Clostridiales	GUT_GENOME257298	97.69	90.6	0	2262929	98801	0	MAG	N	N	N	d__Bacteria;p__Firmicutes_A;c__Clostridia;o__Oscillospirales;f__Oscillospiraceae;g__UBA738;s__UBA738 sp003522945
YB3_M21	YB3	20	4717898	4936589	305020	45	41	2	95.57	0	Bacteroidales	GUT_GENOME143131	98.35	99.42	0	5030699	3389137	99.67	Isolate	N	Y	N	d__Bacteria;p__Bacteroidota;c__Bacteroidia;o__Bacteroidales;f__Tannerellaceae;g__Parabacteroides;s__Parabacteroides distasonis
YB3_M37	YB3	20	2391310	2805681	155647	54.5	68	1.59	84.56	0.671	Clostridiales	GUT_GENOME001016	96.11	99.92	0.67	3231072	68259	92.5	Isolate	N	Y	N	d__Bacteria;p__Firmicutes_A;c__Clostridia;o__Oscillospirales;f__Butyricicoccaceae;g__Agathobaculum;s__Agathobaculum butyriciproducens
Y7_M024	Y7	20	2917234	2999387	230620	49.5	27.4	1.08	97.02	0.24	Lachnospiraceae	GUT_GENOME145985	98.01	99.44	0.24	3592125	3592125	99.61	Isolate	N	Y	N	d__Bacteria;p__Firmicutes_A;c__Clostridia;o__Lachnospirales;f__Lachnospiraceae;g__Roseburia;s__Roseburia hominis
YB3_M27	YB3	20	4747168	4945894	404565	41.9	1006.5	1.64	92.85	3.132	Bacteroidales	GUT_GENOME143505	95.48	99.25	0	5444912	5444912	99.67	Isolate	N	Y	N	d__Bacteria;p__Bacteroidota;c__Bacteroidia;o__Bacteroidales;f__Bacteroidaceae;g__Bacteroides_B;s__Bacteroides_B dorei
YB4_M4	YB4	20	2351653	2318430	188124	53.8	134.6	1.42	99.51	1.923	Bacteroidetes	GUT_GENOME095971	99.08	99.52	0.96	2549878	626692	99.67	Isolate	N	Y	N	d__Bacteria;p__Bacteroidota;c__Bacteroidia;o__Bacteroidales;f__Rikenellaceae;g__Alistipes;s__Alistipes putredinis
YB2_M54	YB2	20	3027435	3532143	189262	56.1	361.8	1.15	82.99	2.721	Clostridiales	GUT_GENOME095967	95.97	100	0	3126983	296445	99.74	Isolate	N	Y	N	d__Bacteria;p__Firmicutes_A;c__Clostridia;o__Oscillospirales;f__Ruminococcaceae;g__Faecalibacterium;s__Faecalibacterium prausnitzii_K
YB3_M12	YB3	20	3080939	3113884	172032	47.8	159.3	1.99	98.31	0.632	Clostridiales	GUT_GENOME001587	98.27	98.95	0.63	3784614	205396	99.67	Isolate	N	Y	N	d__Bacteria;p__Firmicutes_A;c__Clostridia;o__Lachnospirales;f__Lachnospiraceae;g__Fusicatenibacter;s__Fusicatenibacter saccharivorans
Y8_M009	Y8	20	3014900	2975240	203558	50.3	34.7	1.2	99.32	2.01	Clostridiales	GUT_GENOME000268	98.74	99.33	0	3099119	237914	99.67	Isolate	N	Y	N	d__Bacteria;p__Firmicutes_A;c__Clostridia;o__Oscillospirales;f__Acutalibacteraceae;g__Clostridium_A;s__Clostridium_A leptum
YB3_M10	YB3	20	2424224	2435329	215404	33.1	22.4	2.37	98.65	0.894	Clostridiales	GUT_GENOME087773	99.14	99.33	0.67	2196853	176133	0	MAG	N	N	N	d__Bacteria;p__Firmicutes_A;c__Clostridia;o__Lachnospirales;f__CAG-274;g__CAG-274;s__CAG-274 sp000432155
Y8_M038	Y8	21	2622227	2676261	254429	55	24.4	1.65	97.31	0.67	Clostridiales	GUT_GENOME001016	97.13	99.92	0.67	3231072	68259	92.5	Isolate	N	Y	N	d__Bacteria;p__Firmicutes_A;c__Clostridia;o__Oscillospirales;f__Butyricicoccaceae;g__Agathobaculum;s__Agathobaculum butyriciproducens
Y8_M025	Y8	21	2461225	2486312	245497	58.4	5.8	1.12	98.32	0.67	Clostridiales	GUT_GENOME143189	99.93	98.32	0.67	2494407	119748	99.74	Isolate	Y	N	N	d__Bacteria;p__Firmicutes_A;c__Clostridia;o__Oscillospirales;f__Oscillospiraceae;g__Ruminiclostridium_C;s__Ruminiclostridium_C sp000435295
YB4_M35	YB4	21	3407071	3786602	406275	48.3	59.3	1.41	88.47	1.507	Bacteroidales	GUT_GENOME147612	97.29	99.26	0.2	4187245	187137	99.67	Isolate	N	Y	N	d__Bacteria;p__Bacteroidota;c__Bacteroidia;o__Bacteroidales;f__Bacteroidaceae;g__Paraprevotella;s__Paraprevotella clara
YB4_M44	YB4	21	2139606	2567661	177278	42	49	1.04	81.88	1.449	Lachnospiraceae	GUT_GENOME143712	97.72	99.28	0	3449685	3449685	99.61	Isolate	N	Y	N	d__Bacteria;p__Firmicutes_A;c__Clostridia;o__Lachnospirales;f__Lachnospiraceae;g__Agathobacter;s__Agathobacter rectalis
Y5_M008	Y5	21	2902849	2954734	302803	45.7	8.9	1.14	97.66	0.58	Lachnospiraceae	GUT_GENOME096206	98.52	99.42	0	3227612	263990	99.67	Isolate	N	Y	N	d__Bacteria;p__Firmicutes_A;c__Clostridia;o__Lachnospirales;f__Lachnospiraceae;g__Faecalicatena;s__Faecalicatena glycyrrhizinilyticum
YB4_M25	YB4	21	3472319	3578235	249634	47.5	53.1	1.41	92.61	4.43	Clostridiales	GUT_GENOME001587	97.81	98.95	0.63	3784614	205396	99.67	Isolate	N	Y	N	d__Bacteria;p__Firmicutes_A;c__Clostridia;o__Lachnospirales;f__Lachnospiraceae;g__Fusicatenibacter;s__Fusicatenibacter saccharivorans
YB3_M18	YB3	21	3264111	3336513	460961	58.1	15.2	1.45	97.35	0.48	Bacteroidetes	GUT_GENOME000285	97.93	99.28	0.48	3211677	196596	99.67	Isolate	N	Y	N	d__Bacteria;p__Bacteroidota;c__Bacteroidia;o__Bacteroidales;f__Rikenellaceae;g__Alistipes;s__Alistipes onderdonkii
YB2_M36	YB2	21	2705034	2942173	195208	37.5	149.1	1.17	91.94	0	Clostridiales	GUT_GENOME000237	97.33	98.66	0	3236506	437259	99.67	Isolate	N	Y	N	d__Bacteria;p__Firmicutes_A;c__Clostridia;o__Lachnospirales;f__Lachnospiraceae;g__Lachnospira;s__Lachnospira eligens_B
Y8_M020	Y8	21	2427876	2444474	152551	33.2	3	2.2	98.65	0.67	Clostridiales	GUT_GENOME087773	98.85	99.33	0.67	2196853	176133	0	MAG	N	N	N	d__Bacteria;p__Firmicutes_A;c__Clostridia;o__Lachnospirales;f__CAG-274;g__CAG-274;s__CAG-274 sp000432155
Y8_M012	Y8	22	2335051	2335144	190009	61.6	1.2	1.16	99.19	0.81	Actinobacteria	GUT_GENOME096284	95.87	98.39	0.81	2263008	132027	99.61	Isolate	Y	Y	N	d__Bacteria;p__Actinobacteriota;c__Coriobacteriia;o__Coriobacteriales;f__Coriobacteriaceae;g__Enorma;s__Enorma massiliensis
YA3_M8	YA3	22	3013087	3254014	193927	46.7	43.9	2.21	89.95	2.646	Clostridiales	GUT_GENOME096538	98.52	99.37	0	3412687	1822224	99.61	Isolate	N	Y	N	d__Bacteria;p__Firmicutes_A;c__Clostridia;o__Lachnospirales;f__Lachnospiraceae;g__Clostridium_M;s__Clostridium_M sp001517625
YB2_M45	YB2	22	3028119	3365287	290866	58.8	36.2	1.42	89.02	0.961	Bacteroidetes	GUT_GENOME000285	97.15	99.28	0.48	3211677	196596	99.67	Isolate	N	Y	N	d__Bacteria;p__Bacteroidota;c__Bacteroidia;o__Bacteroidales;f__Rikenellaceae;g__Alistipes;s__Alistipes onderdonkii
Y7_M014	Y7	23	2720082	2738678	294377	54.6	87.4	1.6	98.65	0.67	Clostridiales	GUT_GENOME001016	96.97	99.92	0.67	3231072	68259	92.5	Isolate	N	Y	N	d__Bacteria;p__Firmicutes_A;c__Clostridia;o__Oscillospirales;f__Butyricicoccaceae;g__Agathobaculum;s__Agathobaculum butyriciproducens
Y7_M010	Y7	23	3291088	3305234	224986	47.4	1492.4	1.59	98.94	0.63	Clostridiales	GUT_GENOME001587	98.38	98.95	0.63	3784614	205396	99.67	Isolate	Y	Y	N	d__Bacteria;p__Firmicutes_A;c__Clostridia;o__Lachnospirales;f__Lachnospiraceae;g__Fusicatenibacter;s__Fusicatenibacter saccharivorans
YB2_M46	YB2	23	2334770	2635181	136642	48.6	38.3	1.45	88.6	0	Clostridiales	GUT_GENOME143157	98.25	100	0	3277000	884797	99.61	Isolate	N	Y	N	d__Bacteria;p__Firmicutes_A;c__Clostridia;o__Lachnospirales;f__Lachnospiraceae;g__Clostridium_Q;s__Clostridium_Q sp003024715
YB2_M48	YB2	23	1973748	2219939	241122	56.8	141.7	1.13	87.55	1.36	Clostridiales	GUT_GENOME140074	96.9	100	0	2829978	206952	99.74	Isolate	N	Y	N	d__Bacteria;p__Firmicutes_A;c__Clostridia;o__Oscillospirales;f__Ruminococcaceae;g__Faecalibacterium;s__Faecalibacterium prausnitzii_D
YB1_M6	YB1	23	2919531	2938041	208674	55.2	240.7	1.41	99.37	0	Proteobacteria	GUT_GENOME096170	97.89	100	0	2958116	104955	99.61	Isolate	N	Y	N	d__Bacteria;p__Proteobacteria;c__Gammaproteobacteria;o__Burkholderiales;f__Burkholderiaceae;g__Sutterella;s__Sutterella wadsworthensis_B
YB1_M9	YB1	23	4554219	4433668	337803	46.2	570.7	1.35	99.25	3.469	Bacteroidales	GUT_GENOME096083	98.54	99.26	0	4452513	149898	99.67	Isolate	N	Y	N	d__Bacteria;p__Bacteroidota;c__Bacteroidia;o__Bacteroidales;f__Bacteroidaceae;g__Bacteroides;s__Bacteroides uniformis
YB4_M2	YB4	23	2912321	2872933	209536	48.3	64.5	1.5	100	1.371	Proteobacteria	GUT_GENOME095941	97.76	100	0.11	2614738	72548	99.54	Isolate	N	Y	N	d__Bacteria;p__Proteobacteria;c__Gammaproteobacteria;o__Burkholderiales;f__Burkholderiaceae;g__Parasutterella;s__Parasutterella excrementihominis
Y8_M029	Y8	23	2248337	2294690	152918	47.5	3.2	1.31	97.98	0	Clostridiales	GUT_GENOME000967	99.6	97.99	0	2530740	334915	98.24	Isolate	N	N	N	d__Bacteria;p__Firmicutes_A;c__Clostridia;o__Lachnospirales;f__Anaerotignaceae;g__Anaerotignum;s__Anaerotignum sp000436415
Y5_M006	Y5	23	2541033	2535708	159626	48.4	8.8	1.25	100	0.21	Clostridiales	GUT_GENOME091104	98.92	98.38	2.27	2296696	31086	0	MAG	Y	N	N	d__Bacteria;p__Firmicutes_A;c__Clostridia;o__Lachnospirales;f__Lachnospiraceae;g__;s__
Y8_M059	Y8	23	2253169	2331435	134935	61.3	102.4	1.23	94.63	2.01	Clostridiales	GUT_GENOME255646	98.8	96.04	1.34	2041554	44519	0	MAG	N	N	N	d__Bacteria;p__Firmicutes_A;c__Clostridia;o__Oscillospirales;f__Oscillospiraceae;g__CAG-83;s__
Y6_M027	Y6	24	3145971	3240930	175722	45.9	36.3	1.07	97.07	0	Lachnospiraceae	GUT_GENOME095973	99.48	99.42	0	3619905	157623	99.67	Isolate	N	Y	N	d__Bacteria;p__Firmicutes_A;c__Clostridia;o__Lachnospirales;f__Lachnospiraceae;g__Dorea;s__Dorea scindens
YB3_M41	YB3	24	1791446	2219224	126398	56.1	49.6	1.37	80.27	0.454	Bifidobacteriaceae	GUT_GENOME239670	98.7	100	0	2206268	706200	99.67	Isolate	N	Y	N	d__Bacteria;p__Actinobacteriota;c__Actinobacteria;o__Actinomycetales;f__Bifidobacteriaceae;g__Bifidobacterium;s__Bifidobacterium pseudocatenulatum
YB1_M31	YB1	24	2367801	2598239	217289	48.1	145.8	1.44	88.6	2.531	Clostridiales	GUT_GENOME143157	98.42	100	0	3277000	884797	99.61	Isolate	N	Y	N	d__Bacteria;p__Firmicutes_A;c__Clostridia;o__Lachnospirales;f__Lachnospiraceae;g__Clostridium_Q;s__Clostridium_Q sp003024715
YB3_M15	YB3	24	2571478	2506387	166368	57.2	33.9	1.5	97.9	4.697	Clostridiales	GUT_GENOME140268	99.44	99.33	0.67	2881212	202904	99.74	Isolate	N	N	N	d__Bacteria;p__Firmicutes_A;c__Clostridia;o__Oscillospirales;f__Butyricicoccaceae;g__Agathobaculum;s__
YB1_M39	YB1	24	2783377	3399337	164878	42.4	157	1.43	80.19	1.69	Lachnospiraceae	GUT_GENOME001770	97.39	99.52	0.24	4008876	76264	99.61	Isolate	N	Y	N	d__Bacteria;p__Firmicutes_A;c__Clostridia;o__Lachnospirales;f__Lachnospiraceae;g__Roseburia;s__Roseburia inulinivorans
YA4_M16	YA4	24	2674870	2711392	141506	44.5	38.2	1.22	96.64	2.013	Clostridiales	GUT_GENOME001029	99.03	98.66	0	2845715	382710	99.67	Isolate	N	N	N	d__Bacteria;p__Firmicutes_A;c__Clostridia;o__Lachnospirales;f__Lachnospiraceae;g__CAG-127;s__CAG-127 sp900319515
Y8_M073	Y8	24	2218174	2455199	199867	44.7	1.5	1.02	90.2	0.15	Lachnospiraceae	GUT_GENOME000818	98.63	98.83	0.73	3102552	318557	99.67	Isolate	N	N	N	d__Bacteria;p__Firmicutes_A;c__Clostridia;o__Lachnospirales;f__Lachnospiraceae;g__;s__
Y7_M007	Y7	24	4210329	4240436	217415	47.3	9.6	1.33	99.29	0	Clostridiales	GUT_GENOME000586	98.44	99.3	0	4357687	238362	99.74	Isolate	N	Y	N	d__Bacteria;p__Firmicutes_A;c__Clostridia;o__Eubacteriales;f__Eubacteriaceae;g__Eubacterium;s__Eubacterium callanderi
Y8_M040	Y8	24	2491461	2543605	239375	58.5	8.3	1.36	97.27	0.68	Clostridiales	GUT_GENOME131908	98.87	97.96	0.68	2379587	71516	0	MAG	N	N	N	d__Bacteria;p__Firmicutes_A;c__Clostridia;o__Oscillospirales;f__Ruminococcaceae;g__Ruthenibacterium;s__
YB3_M32	YB3	25	2988243	3216416	216447	42.9	112.6	1.36	90.15	2.756	Lachnospiraceae	GUT_GENOME096210	98.97	99.42	0	3437936	110702	99.67	Isolate	N	Y	N	d__Bacteria;p__Firmicutes_A;c__Clostridia;o__Lachnospirales;f__Lachnospiraceae;g__Faecalicatena;s__Faecalicatena gnavus
YB3_M1	YB3	25	2998355	2906397	354582	47.9	110.4	1.6	100	3.164	Clostridiales	GUT_GENOME143157	98.2	100	0	3277000	884797	99.61	Isolate	N	Y	N	d__Bacteria;p__Firmicutes_A;c__Clostridia;o__Lachnospirales;f__Lachnospiraceae;g__Clostridium_Q;s__Clostridium_Q sp003024715
YB2_M6	YB2	25	3242314	3254780	184874	43.6	20.1	1.24	99.24	0.377	Bacteroidales	GUT_GENOME000682	98.28	99.62	0	3314964	541237	99.67	Isolate	N	Y	N	d__Bacteria;p__Bacteroidota;c__Bacteroidia;o__Bacteroidales;f__Barnesiellaceae;g__Barnesiella;s__Barnesiella intestinihominis
Y6_M012	Y6	25	3062318	3095815	239702	62.1	7.5	1.29	98.65	0.27	Clostridia	GUT_GENOME127776	98.07	96.38	2.28	2742547	15382	0	MAG	Y	N	N	d__Bacteria;p__Firmicutes_A;c__Clostridia;o__Christensenellales;f__CAG-74;g__;s__
YB1_M34	YB1	25	1776277	2078733	125990	58.5	21.3	1.66	85.45	0	Clostridiales	GUT_GENOME123317	99.53	83.44	0.84	1613365	8191	0	MAG	Y	N	N	d__Bacteria;p__Firmicutes_A;c__Clostridia;o__Oscillospirales;f__Ruminococcaceae;g__;s__
Y7_M018	Y7	25	2510970	2562737	187216	51.8	92.4	1.52	97.98	0	Clostridiales	GUT_GENOME066545	98.97	97.32	0	2360136	103205	0	MAG	Y	N	N	d__Bacteria;p__Firmicutes_A;c__Clostridia;o__Oscillospirales;f__Ruminococcaceae;g__Ruminococcus_C;s__Ruminococcus_C sp000980705
YB4_M12	YB4	25	2122366	2143523	183955	50.3	81.9	1.51	97.84	1.173	Bacteria	GUT_GENOME121515	98.88	97.85	0	1950064	119987	0	MAG	N	N	N	d__Bacteria;p__Proteobacteria;c__Alphaproteobacteria;o__RF32;f__CAG-239;g__51-20;s__51-20 sp001917175
YA1_M23	YA1	25	3175577	3565140	197923	43.1	123.9	1.47	86.7	2.373	Clostridiales	GUT_GENOME094660	97.67	99.98	0	3031447	98665	0	MAG	N	N	N	d__Bacteria;p__Firmicutes_A;c__Clostridia;o__Lachnospirales;f__Lachnospiraceae;g__Clostridium_M;s__
YB1_M4	YB1	26	3339755	3266360	339180	29	129	1.59	100	2.247	Bacteria	GUT_GENOME143604	98.96	100	1.12	3346458	3303644	99.67	Isolate	N	Y	N	d__Bacteria;p__Fusobacteriota;c__Fusobacteriia;o__Fusobacteriales;f__Fusobacteriaceae;g__Fusobacterium_A;s__Fusobacterium_A varium_B
Y7_M048	Y7	26	2439366	2857270	221315	40.7	110.5	1.14	84.79	0.58	Lachnospiraceae	GUT_GENOME000706	98.45	99.42	0	3357411	363061	99.67	Isolate	N	Y	N	d__Bacteria;p__Firmicutes_A;c__Clostridia;o__Lachnospirales;f__Lachnospiraceae;g__Dorea;s__Dorea formicigenerans
Y6_M007	Y6	26	3204508	3225149	172616	43.6	214.5	1.49	99.36	0	Clostridiales	GUT_GENOME000623	98.97	99.37	0	3329208	220643	99.67	Isolate	N	Y	N	d__Bacteria;p__Firmicutes_A;c__Clostridia;o__Lachnospirales;f__Lachnospiraceae;g__Blautia_A;s__Blautia_A sp000433815
YA4_M61	YA4	26	2133514	2636572	123276	59.6	64.2	1.36	80.92	0	Bacteroidetes	GUT_GENOME000008	98.35	100	0	3229507	158570	99.67	Isolate	N	Y	N	d__Bacteria;p__Bacteroidota;c__Bacteroidia;o__Bacteroidales;f__Rikenellaceae;g__Alistipes;s__Alistipes shahii
Y6_M002	Y6	26	4028272	4000111	385720	28.6	12.3	1.05	100	0.7	Clostridiales	GUT_GENOME098777	99.18	98.83	0.7	3867293	10867	0	MAG	Y	N	N	d__Bacteria;p__Firmicutes_A;c__Clostridia;o__Peptostreptococcales;f__Peptostreptococcaceae;g__Terrisporobacter;s__Terrisporobacter othiniensis
Y8_M043	Y8	27	2160881	2227712	97808	54.2	27.1	1.42	97	0	Selenomonadales	GUT_GENOME141145	97.63	99.3	0.02	2615118	42539	99.67	Isolate	N	N	N	d__Bacteria;p__Firmicutes_C;c__Negativicutes;o__Veillonellales;f__Megasphaeraceae;g__Megasphaera;s__Megasphaera sp000417505
YA1_M1	YA1	27	3674078	3639755	286204	31.3	26.1	1.27	100	0.943	Bacteria	GUT_GENOME096257	99.45	100	0	3785849	434370	99.67	Isolate	N	Y	N	d__Bacteria;p__Firmicutes;c__Bacilli;o__Erysipelotrichales;f__Erysipelatoclostridiaceae;g__Erysipelatoclostridium;s__Erysipelatoclostridium ramosum
YB4_M28	YB4	27	2498906	2672913	139350	41	33.4	1.02	91.88	1.61	Lachnospiraceae	GUT_GENOME000735	98.42	99.52	1.22	2998355	437841	99.61	Isolate	N	N	N	d__Bacteria;p__Firmicutes_A;c__Clostridia;o__Lachnospirales;f__Lachnospiraceae;g__CAG-45;s__CAG-45 sp900066395
YA1_M22	YA1	27	2821209	3161656	152251	40.4	104.3	1.21	88.6	0.632	Clostridiales	GUT_GENOME000718	98.76	99.37	0	2855431	111868	99.67	Isolate	N	Y	N	d__Bacteria;p__Firmicutes_A;c__Clostridia;o__Lachnospirales;f__Lachnospiraceae;g__Tyzzerella;s__Tyzzerella nexilis
Y6_M003	Y6	27	2263860	2245759	127080	60	6.8	1.5	100	0.81	Actinobacteria	GUT_GENOME239721	97.24	100	0.81	2318558	112514	99.61	Isolate	Y	N	N	d__Bacteria;p__Actinobacteriota;c__Coriobacteriia;o__Coriobacteriales;f__Coriobacteriaceae;g__Collinsella;s__Collinsella sp002232035
YA2_M5	YA2	27	2080109	2097307	152560	46.4	66.6	1.47	99.18	0	Lactobacillales	GUT_GENOME140701	96.86	99.18	0	2369666	292859	99.67	Isolate	N	Y	N	d__Bacteria;p__Firmicutes;c__Bacilli;o__Lactobacillales;f__Lactobacillaceae;g__Lactobacillus_H;s__Lactobacillus_H mucosae
Y6_M034	Y6	27	2635293	2791920	206885	38.8	240.7	1.53	94.39	0	Clostridiales	GUT_GENOME103765	98.71	99.36	0	3065949	3065949	99.67	Isolate	N	Y	N	d__Bacteria;p__Firmicutes_A;c__Clostridia;o__Lachnospirales;f__Lachnospiraceae;g__Blautia;s__Blautia hansenii
YA2_M11	YA2	27	2849038	3001199	163162	47.1	22.8	1.77	94.93	0	Clostridiales	GUT_GENOME096538	99.59	99.37	0	3412687	1822224	99.61	Isolate	N	Y	N	d__Bacteria;p__Firmicutes_A;c__Clostridia;o__Lachnospirales;f__Lachnospiraceae;g__Clostridium_M;s__Clostridium_M sp001517625
YB1_M22	YB1	27	3309200	3408314	164983	46.7	230.2	1.37	95.16	1.932	Lachnospiraceae	GUT_GENOME001297	98.18	98.26	1.45	3653823	104747	99.61	Isolate	N	N	N	d__Bacteria;p__Firmicutes_A;c__Clostridia;o__Lachnospirales;f__Lachnospiraceae;g__Acetatifactor;s__Acetatifactor sp900066565
Y7_M003	Y7	27	3223805	3244570	238602	41.5	288.2	1.33	99.36	0	Clostridiales	GUT_GENOME001261	98.48	99.37	0	3683307	441503	86.17	Isolate	N	Y	N	d__Bacteria;p__Firmicutes_A;c__Clostridia;o__Lachnospirales;f__Lachnospiraceae;g__Blautia_A;s__Blautia_A obeum
Y6_M045	Y6	27	2439692	2650600	132391	41.6	8.8	1.45	91.81	0.23	Lachnospiraceae	GUT_GENOME000149	98.67	99.42	0	3124251	145632	94.72	Isolate	N	Y	N	d__Bacteria;p__Firmicutes_A;c__Clostridia;o__Lachnospirales;f__Lachnospiraceae;g__Dorea;s__Dorea longicatena
YB4_M26	YB4	27	2427311	2560617	134765	36.3	51.4	1.23	92.11	2.684	Clostridiales	GUT_GENOME266163	98.51	98.66	0.02	2482422	79261	0	MAG	N	N	N	d__Bacteria;p__Firmicutes_A;c__Clostridia;o__Lachnospirales;f__Lachnospiraceae;g__Lachnospira;s__Lachnospira sp900316325
YA4_M26	YA4	27	2202136	2330796	130149	48.5	145.4	1.14	94.48	0	Firmicutes	GUT_GENOME075103	99.13	98.73	0.02	2084459	27659	0	MAG	N	N	N	d__Bacteria;p__Firmicutes_C;c__Negativicutes;o__Veillonellales;f__Dialisteraceae;g__Dialister;s__Dialister sp900343095
Y8_M084	Y8	28	2401644	2774863	205362	57.4	1.8	1.11	86.55	0	Clostridiales	GUT_GENOME000266	99.76	99.33	0.34	2991480	87344	99.74	Isolate	N	Y	N	d__Bacteria;p__Firmicutes_A;c__Clostridia;o__Oscillospirales;f__Butyricicoccaceae;g__Agathobaculum;s__Agathobaculum sp900291975
YB2_M1	YB2	28	4336166	4310690	251285	59.6	46.5	1.79	100	0.591	Deltaproteobacteria	GUT_GENOME096166	98.94	100	0	4391094	3169074	99.61	Isolate	N	Y	N	d__Bacteria;p__Desulfobacterota_A;c__Desulfovibrionia;o__Desulfovibrionales;f__Desulfovibrionaceae;g__Bilophila;s__Bilophila wadsworthia
YB2_M26	YB2	28	2856392	3005621	136030	48.4	84.4	1.31	94.93	0.105	Proteobacteria	GUT_GENOME095941	97.8	100	0.11	2614738	72548	99.54	Isolate	N	Y	N	d__Bacteria;p__Proteobacteria;c__Gammaproteobacteria;o__Burkholderiales;f__Burkholderiaceae;g__Parasutterella;s__Parasutterella excrementihominis
Y8_M057	Y8	28	2010832	2123819	99244	47.4	4.7	1.11	94.68	0	Clostridiales	GUT_GENOME253944	98.08	97.52	0	2152735	117454	0	MAG	N	N	N	d__Bacteria;p__Firmicutes_A;c__Clostridia;o__Peptostreptococcales;f__Anaerovoracaceae;g__UBA1191;s__
YB2_M21	YB2	28	2439877	2524707	160752	51.8	21.9	1.45	96.64	0	Clostridiales	GUT_GENOME066545	99	97.32	0	2360136	103205	0	MAG	N	N	N	d__Bacteria;p__Firmicutes_A;c__Clostridia;o__Oscillospirales;f__Ruminococcaceae;g__Ruminococcus_C;s__Ruminococcus_C sp000980705
YB2_M13	YB2	29	2305555	2289892	108134	58.2	37.5	1.41	98.65	2.034	Clostridiales	GUT_GENOME239684	96.34	98.66	0	3367400	49891	98.83	Isolate	N	N	N	d__Bacteria;p__Firmicutes_A;c__Clostridia;o__Oscillospirales;f__Oscillospiraceae;g__ER4;s__ER4 sp000765235
YB2_M20	YB2	29	1990444	2054822	93967	50.7	86.7	1.22	96.77	0.097	Bacteria	GUT_GENOME121515	98.91	97.85	0	1950064	119987	0	MAG	N	N	N	d__Bacteria;p__Proteobacteria;c__Alphaproteobacteria;o__RF32;f__CAG-239;g__51-20;s__51-20 sp001917175
YB1_M20	YB1	30	2887070	3022604	175882	39.7	256	1.47	95.2	0.316	Clostridiales	GUT_GENOME000718	98.84	99.37	0	2855431	111868	99.67	Isolate	N	Y	N	d__Bacteria;p__Firmicutes_A;c__Clostridia;o__Lachnospirales;f__Lachnospiraceae;g__Tyzzerella;s__Tyzzerella nexilis
Y8_M062	Y8	30	2429592	2588803	98953	40.8	7.9	1.7	93.85	0	Lachnospiraceae	GUT_GENOME001575	97.05	99.12	0	3112009	229948	99.67	Isolate	N	Y	N	d__Bacteria;p__Firmicutes_A;c__Clostridia;o__Lachnospirales;f__Lachnospiraceae;g__Faecalicatena;s__Faecalicatena faecis
Y7_M035	Y7	30	2872045	3108274	166317	49.4	11.9	1.46	92.4	0	Clostridiales	GUT_GENOME226927	97.77	99.68	1.32	3295822	16406	0	MAG	Y	N	N	d__Bacteria;p__Firmicutes_A;c__Clostridia;o__Lachnospirales;f__Lachnospiraceae;g__GCA-900066135;s__
Y5_M014	Y5	30	2890419	2890564	140590	46.1	143.9	1.18	98.73	1.27	Clostridiales	GUT_GENOME045186	99.29	99.37	0	3035568	102386	0	MAG	N	N	N	d__Bacteria;p__Firmicutes_A;c__Clostridia;o__Lachnospirales;f__Lachnospiraceae;g__UBA9502;s__
YB4_M10	YB4	30	2015633	2057188	95361	37.8	20.4	1.38	97.98	0	Clostridiales	GUT_GENOME019375	97.42	99.33	0	2069247	382146	0	MAG	N	N	N	d__Bacteria;p__Firmicutes_A;c__Clostridia;o__Oscillospirales;f__Acutalibacteraceae;g__Eubacterium_R;s__Eubacterium_R sp000436835
Y6_M049	Y6	31	2947491	3231189	155203	42.8	497.1	1.41	91.22	0	Lachnospiraceae	GUT_GENOME096210	99.04	99.42	0	3437936	110702	99.67	Isolate	N	Y	N	d__Bacteria;p__Firmicutes_A;c__Clostridia;o__Lachnospirales;f__Lachnospiraceae;g__Faecalicatena;s__Faecalicatena gnavus
Y8_M019	Y8	31	2861153	2897957	144259	52.5	6.4	1.28	98.73	0	Clostridiales	GUT_GENOME000423	98.14	98.73	0	3392090	70303	97.72	Isolate	Y	N	N	d__Bacteria;p__Firmicutes_A;c__Clostridia;o__Lachnospirales;f__Lachnospiraceae;g__CAG-81;s__CAG-81 sp000435795
YB1_M1	YB1	31	3285738	3285738	167727	64.2	43.9	1.35	100	0	Actinobacteria	GUT_GENOME147673	98.26	100	0	3738151	153272	99.67	Isolate	Y	Y	N	d__Bacteria;p__Actinobacteriota;c__Coriobacteriia;o__Coriobacteriales;f__Eggerthellaceae;g__Eggerthella;s__Eggerthella lenta
Y7_M002	Y7	31	2289562	2275771	181066	56.1	52.9	1.77	100	0.61	Bifidobacteriaceae	GUT_GENOME239670	98.72	100	0	2206268	706200	99.67	Isolate	N	Y	N	d__Bacteria;p__Actinobacteriota;c__Actinobacteria;o__Actinomycetales;f__Bifidobacteriaceae;g__Bifidobacterium;s__Bifidobacterium pseudocatenulatum
YA4_M53	YA4	31	3065408	3625128	196164	36.6	224.5	1.67	84.56	0	Clostridiales	GUT_GENOME001578	98.57	98.66	0	3613289	310723	99.61	Isolate	N	N	N	d__Bacteria;p__Firmicutes_A;c__Clostridia;o__Lachnospirales;f__Lachnospiraceae;g__TF01-11;s__TF01-11 sp001414325
YB4_M16	YB4	31	3043253	3131982	137085	43.7	19.4	1.77	96.79	0.377	Bacteroidales	GUT_GENOME000682	98.32	99.62	0	3314964	541237	99.67	Isolate	N	Y	N	d__Bacteria;p__Bacteroidota;c__Bacteroidia;o__Bacteroidales;f__Barnesiellaceae;g__Barnesiella;s__Barnesiella intestinihominis
YB1_M15	YB1	32	2489629	2558425	129490	54.8	52.1	1.83	96.64	0.671	Clostridiales	GUT_GENOME001016	96.3	99.92	0.67	3231072	68259	92.5	Isolate	N	Y	N	d__Bacteria;p__Firmicutes_A;c__Clostridia;o__Oscillospirales;f__Butyricicoccaceae;g__Agathobaculum;s__Agathobaculum butyriciproducens
YA4_M23	YA4	32	2795232	2941266	163515	48.5	117.8	1.23	94.93	0.105	Proteobacteria	GUT_GENOME095941	97.74	100	0.11	2614738	72548	99.54	Isolate	N	Y	N	d__Bacteria;p__Proteobacteria;c__Gammaproteobacteria;o__Burkholderiales;f__Burkholderiaceae;g__Parasutterella;s__Parasutterella excrementihominis
YB2_M32	YB2	32	2923098	3089466	160031	48.9	58.1	1.3	93.35	1.265	Clostridiales	GUT_GENOME001677	98.07	99.37	0	3217194	82436	99.74	Isolate	N	N	N	d__Bacteria;p__Firmicutes_A;c__Clostridia;o__Lachnospirales;f__Lachnospiraceae;g__UBA9502;s__
Y7_M015	Y7	32	2521046	2471493	195364	33.9	18.6	1.37	98.65	3.36	Clostridiales	GUT_GENOME001239	97.92	99.33	0	2760782	299392	99.67	Isolate	N	Y	N	d__Bacteria;p__Firmicutes_A;c__Clostridia;o__Lachnospirales;f__Lachnospiraceae;g__Eubacterium_G;s__Eubacterium_G ventriosum
YB3_M38	YB3	32	2247655	2650724	118590	40.5	46.3	1.65	84.21	0.584	Lachnospiraceae	GUT_GENOME000706	97.24	99.42	0	3357411	363061	99.67	Isolate	N	Y	N	d__Bacteria;p__Firmicutes_A;c__Clostridia;o__Lachnospirales;f__Lachnospiraceae;g__Dorea;s__Dorea formicigenerans
Y8_M083	Y8	32	2653222	3027099	112163	44.7	14	1.62	86.7	0.95	Clostridiales	GUT_GENOME000676	98.15	99.37	0.32	3538460	266698	99.67	Isolate	N	Y	N	d__Bacteria;p__Firmicutes_A;c__Clostridia;o__Lachnospirales;f__Lachnospiraceae;g__Blautia_A;s__Blautia_A massiliensis
YB3_M31	YB3	32	2674639	2826000	131456	29.7	45.1	1.39	91.5	3.144	Bacteria	GUT_GENOME000196	96.33	99.06	0	2722755	118377	99.67	Isolate	N	Y	N	d__Bacteria;p__Firmicutes;c__Bacilli;o__Erysipelotrichales;f__Erysipelatoclostridiaceae;g__Erysipelatoclostridium;s__Erysipelatoclostridium sp000752095
Y7_M020	Y7	32	2800003	2819117	157524	38	401.5	1.6	97.98	1.34	Clostridiales	GUT_GENOME000136	97.75	97.99	1.01	3010183	91380	99.67	Isolate	N	N	N	d__Bacteria;p__Firmicutes_A;c__Clostridia;o__Monoglobales;f__UBA1381;g__CAG-41;s__CAG-41 sp900066215
YB1_M18	YB1	32	2952723	3055700	144907	58.7	47.6	1.31	96.15	0.48	Bacteroidetes	GUT_GENOME000008	98.3	100	0	3229507	158570	99.67	Isolate	N	Y	N	d__Bacteria;p__Bacteroidota;c__Bacteroidia;o__Bacteroidales;f__Rikenellaceae;g__Alistipes;s__Alistipes shahii
YA3_M10	YA3	32	2354411	2622510	111979	49.7	14.4	1.73	87.76	2.017	Clostridiales	GUT_GENOME200873	98.82	99.05	0	2527682	22696	0	MAG	N	N	N	d__Bacteria;p__Firmicutes_A;c__Clostridia;o__Lachnospirales;f__Lachnospiraceae;g__Clostridium_Q;s__Clostridium_Q sp000435655
YB2_M23	YB2	32	2570013	2659340	120586	52.9	23.4	1.69	95.97	0.671	Clostridiales	GUT_GENOME007797	98.3	97.99	0	2638970	93205	0	MAG	N	N	N	d__Bacteria;p__Firmicutes_A;c__Clostridia;o__Oscillospirales;f__Ruminococcaceae;g__CAG-115;s__CAG-115 sp003531585
YB1_M30	YB1	33	2322609	2516969	171383	41.7	31.8	1.45	89.43	2.848	Clostridiales	GUT_GENOME096375	98.81	99.37	0	2968286	347485	99.67	Isolate	N	Y	N	d__Bacteria;p__Firmicutes_A;c__Clostridia;o__Lachnospirales;f__Lachnospiraceae;g__Tyzzerella;s__Tyzzerella sp000411335
YB3_M17	YB3	33	2741179	2783601	142966	26.8	21.8	1.2	97.58	0.896	Clostridiales	GUT_GENOME036763	99.26	96.77	0	2735655	72388	0	MAG	N	N	N	d__Bacteria;p__Firmicutes_A;c__Clostridia;o__Clostridiales;f__Clostridiaceae;g__Clostridium;s__
Y8_M053	Y8	33	2280425	2303343	128865	41.6	5.4	1.1	95.68	3.33	Lachnospiraceae	GUT_GENOME009178	98.11	97.5	0.07	2228546	103459	16.18	MAG	N	N	N	d__Bacteria;p__Firmicutes_A;c__Clostridia;o__Lachnospirales;f__Lachnospiraceae;g__UBA11774;s__UBA11774 sp003507655
YB3_M40	YB3	34	2661079	3048724	136978	46.8	18.7	1.75	83.33	3.955	Clostridiales	GUT_GENOME096538	98.8	99.37	0	3412687	1822224	99.61	Isolate	N	Y	N	d__Bacteria;p__Firmicutes_A;c__Clostridia;o__Lachnospirales;f__Lachnospiraceae;g__Clostridium_M;s__Clostridium_M sp001517625
YA2_M6	YA2	34	2953189	2990571	136921	55.1	111.5	1.5	98.75	0	Proteobacteria	GUT_GENOME096170	98.99	100	0	2958116	104955	99.61	Isolate	N	Y	N	d__Bacteria;p__Proteobacteria;c__Gammaproteobacteria;o__Burkholderiales;f__Burkholderiaceae;g__Sutterella;s__Sutterella wadsworthensis_B
Y7_M021	Y7	35	2620531	2670741	175142	58.1	172.8	1.36	97.95	0.17	Clostridiales	GUT_GENOME147678	96.26	100	0	2833887	2833887	99.74	Isolate	N	Y	N	d__Bacteria;p__Firmicutes_A;c__Clostridia;o__Oscillospirales;f__Ruminococcaceae;g__Faecalibacterium;s__Faecalibacterium prausnitzii_G
YB2_M39	YB2	36	3540868	3872340	171343	48.5	28.3	1.25	91.44	0	Bacteroidales	GUT_GENOME147612	97.44	99.26	0.2	4187245	187137	99.67	Isolate	N	Y	N	d__Bacteria;p__Bacteroidota;c__Bacteroidia;o__Bacteroidales;f__Bacteroidaceae;g__Paraprevotella;s__Paraprevotella clara
Y7_M012	Y7	36	3150047	3114849	364995	45.3	70.4	1.26	98.83	2.3	Lachnospiraceae	GUT_GENOME000767	99.67	98.83	0.88	3206638	369744	93.87	Isolate	N	Y	N	d__Bacteria;p__Firmicutes_A;c__Clostridia;o__Lachnospirales;f__Lachnospiraceae;g__Sellimonas;s__Sellimonas intestinalis
Y5_M005	Y5	36	2337973	2736392	85970	40.6	103.2	1.26	85.44	0	Clostridiales	GUT_GENOME000718	99.06	99.37	0	2855431	111868	99.67	Isolate	N	Y	N	d__Bacteria;p__Firmicutes_A;c__Clostridia;o__Lachnospirales;f__Lachnospiraceae;g__Tyzzerella;s__Tyzzerella nexilis
YA4_M4	YA4	36	2943856	2944062	178039	29.2	31.8	1.2	99.05	0.943	Bacteria	GUT_GENOME000196	96.2	99.06	0	2722755	118377	99.67	Isolate	N	Y	N	d__Bacteria;p__Firmicutes;c__Bacilli;o__Erysipelotrichales;f__Erysipelatoclostridiaceae;g__Erysipelatoclostridium;s__Erysipelatoclostridium sp000752095
YB1_M12	YB1	37	2773582	2773776	130707	37	90.5	1.82	97.98	2.013	Clostridiales	GUT_GENOME147149	98.17	99.33	1.34	3172613	3172613	99.61	Isolate	N	Y	N	d__Bacteria;p__Firmicutes_A;c__Clostridia;o__Lachnospirales;f__Lachnospiraceae;g__Anaerostipes;s__Anaerostipes hadrus
YB3_M30	YB3	37	3630676	3774091	167487	44	60.4	1.73	91.77	4.43	Clostridiales	GUT_GENOME001471	98.81	99.37	0.63	3795523	124321	99.61	Isolate	N	Y	N	d__Bacteria;p__Firmicutes_A;c__Clostridia;o__Lachnospirales;f__Lachnospiraceae;g__Clostridium_M;s__Clostridium_M sp000431375
Y7_M004	Y7	37	3037858	3058657	125549	50.2	19.1	1.08	99.32	0	Clostridiales	GUT_GENOME000268	98.74	99.33	0	3099119	237914	99.67	Isolate	N	Y	N	d__Bacteria;p__Firmicutes_A;c__Clostridia;o__Oscillospirales;f__Acutalibacteraceae;g__Clostridium_A;s__Clostridium_A leptum
YB3_M28	YB3	38	2719891	2894055	164315	40.3	33.2	1.68	92.4	1.582	Clostridiales	GUT_GENOME000718	99.04	99.37	0	2855431	111868	99.67	Isolate	N	Y	N	d__Bacteria;p__Firmicutes_A;c__Clostridia;o__Lachnospirales;f__Lachnospiraceae;g__Tyzzerella;s__Tyzzerella nexilis
Y5_M007	Y5	38	2809066	2854278	129569	49	66.5	1.71	98.1	0.32	Clostridiales	GUT_GENOME200873	99.03	99.05	0	2527682	22696	0	MAG	N	N	N	d__Bacteria;p__Firmicutes_A;c__Clostridia;o__Lachnospirales;f__Lachnospiraceae;g__Clostridium_Q;s__Clostridium_Q sp000435655
Y6_M005	Y6	38	2357956	2323636	105216	43.5	34	1.17	99.98	1.5	Selenomonadales	GUT_GENOME233517	98.91	98.2	0.3	2176976	13689	57.47	MAG	N	N	N	d__Bacteria;p__Firmicutes_C;c__Negativicutes;o__Acidaminococcales;f__Acidaminococcaceae;g__Phascolarctobacterium;s__Phascolarctobacterium faecium
YB1_M13	YB1	39	2615150	2687442	130221	45.1	22.2	1.47	97.31	0	Clostridiales	GUT_GENOME000049	98.92	97.32	0	2568483	108113	99.61	Isolate	Y	N	N	d__Bacteria;p__Firmicutes_A;c__Clostridia;o__Lachnospirales;f__Anaerotignaceae;g__Anaerotignum;s__Anaerotignum sp001304995
Y7_M009	Y7	39	3209500	3225207	147409	41.2	1282.2	1.36	99.03	0.48	Lachnospiraceae	GUT_GENOME143712	97.77	99.28	0	3449685	3449685	99.61	Isolate	N	Y	N	d__Bacteria;p__Firmicutes_A;c__Clostridia;o__Lachnospirales;f__Lachnospiraceae;g__Agathobacter;s__Agathobacter rectalis
YA4_M24	YA4	39	3620518	3730916	130538	47.1	183	1.56	94.51	2.531	Clostridiales	GUT_GENOME001587	97.82	98.95	0.63	3784614	205396	99.67	Isolate	N	Y	N	d__Bacteria;p__Firmicutes_A;c__Clostridia;o__Lachnospirales;f__Lachnospiraceae;g__Fusicatenibacter;s__Fusicatenibacter saccharivorans
Y7_M031	Y7	39	3216006	3410399	124297	47.8	27.8	1.39	94.3	0	Clostridiales	GUT_GENOME000634	97.54	99.37	0	4141345	188643	99.67	Isolate	N	N	N	d__Bacteria;p__Firmicutes_A;c__Clostridia;o__Lachnospirales;f__Lachnospiraceae;g__UBA7160;s__
YB1_M7	YB1	39	3936838	3931923	223290	61.2	76.1	1.39	99.32	0.805	Clostridiales	GUT_GENOME000518	98.53	99.33	0.13	4030170	451145	99.74	Isolate	N	Y	N	d__Bacteria;p__Firmicutes_A;c__Clostridia;o__Oscillospirales;f__Oscillospiraceae;g__Flavonifractor;s__Flavonifractor plautii
YB4_M23	YB4	39	2672993	2864023	130712	59.3	23.3	1.52	93.33	0	Bacteroidetes	GUT_GENOME000008	98.63	100	0	3229507	158570	99.67	Isolate	N	Y	N	d__Bacteria;p__Bacteroidota;c__Bacteroidia;o__Bacteroidales;f__Rikenellaceae;g__Alistipes;s__Alistipes shahii
YA4_M3	YA4	39	2374033	2346462	102568	43.8	18.3	1.04	99.08	2.095	Selenomonadales	GUT_GENOME233517	98.72	98.2	0.3	2176976	13689	57.47	MAG	N	N	N	d__Bacteria;p__Firmicutes_C;c__Negativicutes;o__Acidaminococcales;f__Acidaminococcaceae;g__Phascolarctobacterium;s__Phascolarctobacterium faecium
YA4_M38	YA4	40	2650143	2854220	124093	59.2	40.1	1.07	91.49	1.36	Clostridiales	GUT_GENOME000367	97.52	97.28	0	3006478	98955	99.74	Isolate	N	Y	N	d__Bacteria;p__Firmicutes_A;c__Clostridia;o__Oscillospirales;f__Ruminococcaceae;g__Gemmiger;s__Gemmiger formicilis
YB1_M36	YB1	40	3323591	4044676	132621	45.4	85.3	1.27	81.66	0.512	Bacteroidales	GUT_GENOME000192	98.87	99.62	0	4300419	240621	99.67	Isolate	N	Y	N	d__Bacteria;p__Bacteroidota;c__Bacteroidia;o__Bacteroidales;f__Tannerellaceae;g__Parabacteroides;s__Parabacteroides merdae
YB3_M19	YB3	40	2573032	2674669	88941	49.3	15.5	1.83	96.2	0	Clostridiales	GUT_GENOME200873	98.74	99.05	0	2527682	22696	0	MAG	N	N	N	d__Bacteria;p__Firmicutes_A;c__Clostridia;o__Lachnospirales;f__Lachnospiraceae;g__Clostridium_Q;s__Clostridium_Q sp000435655
YA4_M8	YA4	40	3143416	3156516	117140	57.8	169.4	1.19	98.42	1.165	Clostridiales	GUT_GENOME247421	97.05	99.3	0.47	3063528	15645	23.48	MAG	N	N	N	d__Bacteria;p__Firmicutes_A;c__Clostridia;o__Christensenellales;f__CAG-74;g__UBA11524;s__UBA11524 sp000437595
Y5_M018	Y5	41	2457623	2906263	113526	36.9	10.9	1.37	82.55	2.01	Clostridiales	GUT_GENOME147149	98.22	99.33	1.34	3172613	3172613	99.61	Isolate	N	Y	N	d__Bacteria;p__Firmicutes_A;c__Clostridia;o__Lachnospirales;f__Lachnospiraceae;g__Anaerostipes;s__Anaerostipes hadrus
YB2_M22	YB2	41	2840080	2899994	154065	47.2	25.6	1.61	96.51	1.424	Clostridiales	GUT_GENOME096538	99.85	99.37	0	3412687	1822224	99.61	Isolate	N	Y	N	d__Bacteria;p__Firmicutes_A;c__Clostridia;o__Lachnospirales;f__Lachnospiraceae;g__Clostridium_M;s__Clostridium_M sp001517625
YA4_M2	YA4	41	4246624	4197306	184976	59.7	21	1.61	99.4	1.775	Deltaproteobacteria	GUT_GENOME096166	98.9	100	0	4391094	3169074	99.61	Isolate	N	Y	N	d__Bacteria;p__Desulfobacterota_A;c__Desulfovibrionia;o__Desulfovibrionales;f__Desulfovibrionaceae;g__Bilophila;s__Bilophila wadsworthia
YB2_M34	YB2	41	2745759	2825843	167961	29.4	26.9	1.24	92.45	4.716	Bacteria	GUT_GENOME000196	96.15	99.06	0	2722755	118377	99.67	Isolate	N	Y	N	d__Bacteria;p__Firmicutes;c__Bacilli;o__Erysipelotrichales;f__Erysipelatoclostridiaceae;g__Erysipelatoclostridium;s__Erysipelatoclostridium sp000752095
YB4_M37	YB4	41	2499995	2880510	140083	29.1	15	1.26	86.79	0	Bacteria	GUT_GENOME000196	96.09	99.06	0	2722755	118377	99.67	Isolate	N	Y	N	d__Bacteria;p__Firmicutes;c__Bacilli;o__Erysipelotrichales;f__Erysipelatoclostridiaceae;g__Erysipelatoclostridium;s__Erysipelatoclostridium sp000752095
Y7_M019	Y7	41	2580306	2606738	168869	61.5	26.7	1.13	97.98	1.01	Clostridiales	GUT_GENOME258247	98.07	96.51	0.67	2377635	58444	0	MAG	Y	N	N	d__Bacteria;p__Firmicutes_A;c__Clostridia;o__Oscillospirales;f__Oscillospiraceae;g__Ruminiclostridium_C;s__
Y6_M013	Y6	41	2492297	2492347	487020	32.9	5.3	1	98.59	1.41	Clostridiales	GUT_GENOME033115	99.75	98.59	3.52	2221047	97586	0	MAG	Y	N	N	d__Bacteria;p__Firmicutes_A;c__Clostridia;o__Eubacteriales;f__Anaerofustaceae;g__Anaerofustis;s__
YB2_M25	YB2	41	2373885	2435353	106795	43.2	57.3	1.13	95.48	1.996	Selenomonadales	GUT_GENOME233517	98.82	98.2	0.3	2176976	13689	57.47	MAG	N	N	N	d__Bacteria;p__Firmicutes_C;c__Negativicutes;o__Acidaminococcales;f__Acidaminococcaceae;g__Phascolarctobacterium;s__Phascolarctobacterium faecium
YB4_M15	YB4	42	2198379	2210870	85058	58.2	19.3	1.48	97.31	2.125	Clostridiales	GUT_GENOME239684	96.6	98.66	0	3367400	49891	98.83	Isolate	N	N	N	d__Bacteria;p__Firmicutes_A;c__Clostridia;o__Oscillospirales;f__Oscillospiraceae;g__ER4;s__ER4 sp000765235
YB4_M19	YB4	42	3476567	3538202	105299	40.9	24.1	1.58	95.41	2.848	Clostridiales	GUT_GENOME001056	97.59	97.47	1.9	4116467	84687	94.65	Isolate	N	N	N	d__Bacteria;p__Firmicutes_A;c__Clostridia;o__Lachnospirales;f__Lachnospiraceae;g__KLE1615;s__KLE1615 sp900066985
Y8_M051	Y8	42	3906508	4079052	315984	48	1.1	1.54	95.77	0	Clostridiales	GUT_GENOME000586	98.65	99.3	0	4357687	238362	99.74	Isolate	N	Y	N	d__Bacteria;p__Firmicutes_A;c__Clostridia;o__Eubacteriales;f__Eubacteriaceae;g__Eubacterium;s__Eubacterium callanderi
YB2_M41	YB2	42	2017449	2162093	83613	58.7	38.8	1.23	91.27	2.04	Clostridiales	GUT_GENOME000092	96.88	100	0	3052215	117809	81.87	Isolate	N	Y	N	d__Bacteria;p__Firmicutes_A;c__Clostridia;o__Oscillospirales;f__Ruminococcaceae;g__Faecalibacterium;s__Faecalibacterium prausnitzii_C
YB4_M42	YB4	42	2474398	2997454	109826	32.2	18.9	2.29	82.55	0	Clostridiales	GUT_GENOME149116	99.19	94.11	0	2652289	18682	0	MAG	N	N	N	d__Bacteria;p__Firmicutes_A;c__Clostridia;o__Lachnospirales;f__Lachnospiraceae;g__Lachnospira;s__
YA4_M20	YA4	43	3863291	3861901	257820	47.9	43.3	1.2	95.39	4.646	Bacteroidales	GUT_GENOME147612	97.37	99.26	0.2	4187245	187137	99.67	Isolate	N	Y	N	d__Bacteria;p__Bacteroidota;c__Bacteroidia;o__Bacteroidales;f__Bacteroidaceae;g__Paraprevotella;s__Paraprevotella clara
Y8_M039	Y8	43	2843359	2901949	107770	43.7	4.8	1.38	97.31	0.67	Clostridiales	GUT_GENOME103893	98.2	99.05	1.34	3463414	92485	64.45	Isolate	Y	Y	N	d__Bacteria;p__Firmicutes_A;c__Clostridia;o__Lachnospirales;f__Lachnospiraceae;g__Coprococcus_A;s__Coprococcus_A catus
Y7_M037	Y7	44	3203073	3455721	124293	47.6	9.6	1.44	91.42	1.27	Bacteria	GUT_GENOME096302	98.47	100	1.27	3757316	112234	99.67	Isolate	N	Y	N	d__Bacteria;p__Firmicutes;c__Bacilli;o__Erysipelotrichales;f__Erysipelotrichaceae;g__Holdemania;s__Holdemania massiliensis
Y8_M048	Y8	44	2724358	2733899	102120	59.4	134	1.44	96.25	3.4	Clostridiales	GUT_GENOME000367	97.36	97.28	0	3006478	98955	99.74	Isolate	N	Y	N	d__Bacteria;p__Firmicutes_A;c__Clostridia;o__Oscillospirales;f__Ruminococcaceae;g__Gemmiger;s__Gemmiger formicilis
YA4_M31	YA4	44	2572608	2702688	87846	58.2	26.3	1.22	93.51	1.677	Clostridiales	GUT_GENOME122482	97.89	91.38	0.67	1981843	25383	0	MAG	N	N	N	d__Bacteria;p__Firmicutes_A;c__Clostridia;o__Oscillospirales;f__Oscillospiraceae;g__CAG-170;s__
Y6_M019	Y6	44	1833188	1801199	82331	38.9	14.9	1.25	97.98	3.8	Streptococcus	GUT_GENOME268665	99.3	99.89	0.15	1760385	74919	0	MAG	N	N	N	d__Bacteria;p__Firmicutes;c__Bacilli;o__Lactobacillales;f__Streptococcaceae;g__Streptococcus;s__Streptococcus thermophilus
YA1_M3	YA1	45	2157174	2156850	97642	39.7	20.3	1.7	99.87	0.145	Streptococcus	GUT_GENOME000571	95.21	99.84	0.25	2251843	144949	99.74	Isolate	Y	Y	N	d__Bacteria;p__Firmicutes;c__Bacilli;o__Lactobacillales;f__Streptococcaceae;g__Streptococcus;s__Streptococcus salivarius
YA4_M22	YA4	45	2644682	2746238	109807	45	16.7	2.26	94.96	1.342	Clostridiales	GUT_GENOME155713	97.21	95.61	0.67	2526414	22984	0	MAG	N	N	N	d__Bacteria;p__Firmicutes_A;c__Clostridia;o__Oscillospirales;f__Ruminococcaceae;g__Negativibacillus;s__Negativibacillus massiliensis
Y7_M029	Y7	46	2345873	2441227	96483	41.9	39.4	1.27	94.73	1.36	Lachnospiraceae	GUT_GENOME096193	99.65	99.42	0	3092383	97489	99.67	Isolate	N	Y	N	d__Bacteria;p__Firmicutes_A;c__Clostridia;o__Lachnospirales;f__Lachnospiraceae;g__Faecalicatena;s__Faecalicatena torques
Y5_M015	Y5	46	3000589	3021072	423012	38	18.6	1.29	97.98	1.34	Clostridiales	GUT_GENOME000136	97.61	97.99	1.01	3010183	91380	99.67	Isolate	N	N	N	d__Bacteria;p__Firmicutes_A;c__Clostridia;o__Monoglobales;f__UBA1381;g__CAG-41;s__CAG-41 sp900066215
YA4_M34	YA4	46	2472340	2669625	92992	51.4	17.7	1.37	92.61	0	Clostridiales	GUT_GENOME066545	98.99	97.32	0	2360136	103205	0	MAG	N	N	N	d__Bacteria;p__Firmicutes_A;c__Clostridia;o__Oscillospirales;f__Ruminococcaceae;g__Ruminococcus_C;s__Ruminococcus_C sp000980705
YA4_M19	YA4	47	2781494	2812943	89608	48.6	64.8	1.3	95.56	3.322	Clostridiales	GUT_GENOME143157	98.02	100	0	3277000	884797	99.61	Isolate	N	Y	N	d__Bacteria;p__Firmicutes_A;c__Clostridia;o__Lachnospirales;f__Lachnospiraceae;g__Clostridium_Q;s__Clostridium_Q sp003024715
YB1_M10	YB1	47	3652929	3589397	168489	27.8	33.2	1.05	99.19	2.58	Clostridiales	GUT_GENOME000724	99.39	99.19	1.69	3780854	57954	99.67	Isolate	N	Y	N	d__Bacteria;p__Firmicutes_A;c__Clostridia;o__Clostridiales;f__Clostridiaceae;g__Clostridium;s__Clostridium saudiense
YB4_M36	YB4	48	3235131	3540499	85437	47.1	53	1.18	87.43	3.945	Lachnospiraceae	GUT_GENOME001297	98.2	98.26	1.45	3653823	104747	99.61	Isolate	N	N	N	d__Bacteria;p__Firmicutes_A;c__Clostridia;o__Lachnospirales;f__Lachnospiraceae;g__Acetatifactor;s__Acetatifactor sp900066565
YA4_M48	YA4	49	2195227	2567817	64184	41.8	17	1.16	85.49	0	Lachnospiraceae	GUT_GENOME096193	99.49	99.42	0	3092383	97489	99.67	Isolate	N	Y	N	d__Bacteria;p__Firmicutes_A;c__Clostridia;o__Lachnospirales;f__Lachnospiraceae;g__Faecalicatena;s__Faecalicatena torques
Y8_M028	Y8	49	1980825	2019190	62689	38.7	2	1.35	98.1	0	Clostridiales	GUT_GENOME096192	99.23	98.73	0	2218229	596197	99.67	Isolate	N	Y	N	d__Bacteria;p__Firmicutes_A;c__Clostridia;o__Lachnospirales;f__Lachnospiraceae;g__Tyzzerella;s__Tyzzerella sp000209385
Y6_M018	Y6	49	3072655	3099934	143719	37.8	44.3	1.57	97.98	1.14	Clostridiales	GUT_GENOME000136	97.78	97.99	1.01	3010183	91380	99.67	Isolate	N	N	N	d__Bacteria;p__Firmicutes_A;c__Clostridia;o__Monoglobales;f__UBA1381;g__CAG-41;s__CAG-41 sp900066215
Y8_M033	Y8	49	1702121	1737656	62395	38.9	93.2	1.37	97.81	0.15	Streptococcus	GUT_GENOME268665	99.24	99.89	0.15	1760385	74919	0	MAG	N	N	N	d__Bacteria;p__Firmicutes;c__Bacilli;o__Lactobacillales;f__Streptococcaceae;g__Streptococcus;s__Streptococcus thermophilus
Y5_M002	Y5	50	3511533	3585026	150575	57.6	96.1	1.35	97.95	0	Clostridiales	GUT_GENOME239663	98.96	98.64	0	3961822	96591	99.74	Isolate	N	Y	N	d__Bacteria;p__Firmicutes_A;c__Clostridia;o__Oscillospirales;f__Ruminococcaceae;g__Ruthenibacterium;s__Ruthenibacterium lactatiformans
Y7_M028	Y7	50	2615320	2638513	183073	41.3	136.9	1.32	95.32	3.8	Lachnospiraceae	GUT_GENOME000149	97.73	99.42	0	3124251	145632	94.72	Isolate	N	Y	N	d__Bacteria;p__Firmicutes_A;c__Clostridia;o__Lachnospirales;f__Lachnospiraceae;g__Dorea;s__Dorea longicatena
Y6_M020	Y6	51	3574824	3649642	117699	57.6	64.4	1.39	97.95	0	Clostridiales	GUT_GENOME239663	99.06	98.64	0	3961822	96591	99.74	Isolate	N	Y	N	d__Bacteria;p__Firmicutes_A;c__Clostridia;o__Oscillospirales;f__Ruminococcaceae;g__Ruthenibacterium;s__Ruthenibacterium lactatiformans
Y6_M026	Y6	52	3085176	3130601	121780	46.9	4.4	1.13	97.1	1.45	Lachnospiraceae	GUT_GENOME001297	98.49	98.26	1.45	3653823	104747	99.61	Isolate	N	N	N	d__Bacteria;p__Firmicutes_A;c__Clostridia;o__Lachnospirales;f__Lachnospiraceae;g__Acetatifactor;s__Acetatifactor sp900066565
YA4_M47	YA4	53	2460468	2812124	68144	48.8	22.1	1.14	85.58	1.915	Lachnospiraceae	GUT_GENOME239799	98.25	98.66	0.19	3523328	133247	99.61	Isolate	N	Y	N	d__Bacteria;p__Firmicutes_A;c__Clostridia;o__Lachnospirales;f__Lachnospiraceae;g__Eisenbergiella;s__Eisenbergiella sp900066775
Y8_M063	Y8	53	2517239	2648861	97092	63.8	4.1	1.19	93.54	1.49	Actinobacteria	GUT_GENOME143514	95.49	100	0.2	2680191	75477	99.67	Isolate	N	Y	N	d__Bacteria;p__Actinobacteriota;c__Coriobacteriia;o__Coriobacteriales;f__Eggerthellaceae;g__Adlercreutzia;s__Adlercreutzia equolifaciens
YB1_M29	YB1	53	2742784	2905461	92153	57.7	851.6	1.56	89.64	4.761	Clostridiales	GUT_GENOME147678	96.21	100	0	2833887	2833887	99.74	Isolate	N	Y	N	d__Bacteria;p__Firmicutes_A;c__Clostridia;o__Oscillospirales;f__Ruminococcaceae;g__Faecalibacterium;s__Faecalibacterium prausnitzii_G
Y8_M005	Y8	53	3024792	3039686	102040	41.2	70.2	1.31	99.51	0	Lachnospiraceae	GUT_GENOME143712	97.65	99.28	0	3449685	3449685	99.61	Isolate	N	Y	N	d__Bacteria;p__Firmicutes_A;c__Clostridia;o__Lachnospirales;f__Lachnospiraceae;g__Agathobacter;s__Agathobacter rectalis
YB3_M25	YB3	53	2680844	2835042	84749	49.3	23.1	1.56	93.19	1.371	Clostridiales	GUT_GENOME001677	98.23	99.37	0	3217194	82436	99.74	Isolate	N	N	N	d__Bacteria;p__Firmicutes_A;c__Clostridia;o__Lachnospirales;f__Lachnospiraceae;g__UBA9502;s__
YA4_M60	YA4	53	1809153	2174123	52263	61.3	22.7	1.4	81.2	2.013	Clostridiales	GUT_GENOME259135	97.79	93.29	0	2010770	70344	0	MAG	N	N	N	d__Bacteria;p__Firmicutes_A;c__Clostridia;o__Oscillospirales;f__Oscillospiraceae;g__CAG-83;s__CAG-83 sp001916855
YA1_M15	YA1	54	2720117	2814603	89668	37	29.4	1.63	94.63	2.013	Clostridiales	GUT_GENOME147149	98.31	99.33	1.34	3172613	3172613	99.61	Isolate	N	Y	N	d__Bacteria;p__Firmicutes_A;c__Clostridia;o__Lachnospirales;f__Lachnospiraceae;g__Anaerostipes;s__Anaerostipes hadrus
YA1_M10	YA1	54	2842912	2881758	108102	37.6	19.8	1.62	97.31	1.342	Clostridiales	GUT_GENOME000136	97.72	97.99	1.01	3010183	91380	99.67	Isolate	N	N	N	d__Bacteria;p__Firmicutes_A;c__Clostridia;o__Monoglobales;f__UBA1381;g__CAG-41;s__CAG-41 sp900066215
YB2_M35	YB2	54	2556443	2743818	78780	59.8	30.3	1.42	92.21	0.961	Bacteroidetes	GUT_GENOME000008	98.34	100	0	3229507	158570	99.67	Isolate	N	Y	N	d__Bacteria;p__Bacteroidota;c__Bacteroidia;o__Bacteroidales;f__Rikenellaceae;g__Alistipes;s__Alistipes shahii
Y8_M054	Y8	54	2700392	2798653	77609	48.2	1.2	1.11	95.32	1.17	Lachnospiraceae	GUT_GENOME261579	98.82	96.47	2.53	2912801	42594	0	MAG	Y	N	N	d__Bacteria;p__Firmicutes_A;c__Clostridia;o__Lachnospirales;f__Lachnospiraceae;g__Dorea;s__
Y8_M071	Y8	54	1800446	1987138	72158	49.6	2.7	1.2	90.5	0.11	Proteobacteria	GUT_GENOME195667	99.03	100	0	2229238	82514	26.42	MAG	N	N	N	d__Bacteria;p__Proteobacteria;c__Gammaproteobacteria;o__Burkholderiales;f__Burkholderiaceae;g__Parasutterella;s__Parasutterella sp000980495
YB2_M40	YB2	55	2481307	2713590	67850	41.6	20.2	1.13	91.44	0	Lachnospiraceae	GUT_GENOME143712	97.85	99.28	0	3449685	3449685	99.61	Isolate	N	Y	N	d__Bacteria;p__Firmicutes_A;c__Clostridia;o__Lachnospirales;f__Lachnospiraceae;g__Agathobacter;s__Agathobacter rectalis
YB2_M3	YB2	55	4283404	4261797	126765	45.3	47.1	1.41	99.61	0.897	Bacteroidales	GUT_GENOME000192	98.81	99.62	0	4300419	240621	99.67	Isolate	N	Y	N	d__Bacteria;p__Bacteroidota;c__Bacteroidia;o__Bacteroidales;f__Tannerellaceae;g__Parabacteroides;s__Parabacteroides merdae
Y8_M015	Y8	55	3160481	3121093	120057	51.1	1.7	1.33	99.04	2.22	Bacteria	GUT_GENOME165490	98.9	98.41	1.9	3078380	125609	0	MAG	N	N	N	d__Bacteria;p__Firmicutes;c__Bacilli;o__Erysipelotrichales;f__Erysipelotrichaceae;g__Holdemania;s__Holdemania sp900120005
Y6_M037	Y6	55	2787581	2974149	74199	46.3	3.5	1.43	93.67	0.06	Clostridiales	GUT_GENOME045186	99.18	99.37	0	3035568	102386	0	MAG	N	N	N	d__Bacteria;p__Firmicutes_A;c__Clostridia;o__Lachnospirales;f__Lachnospiraceae;g__UBA9502;s__
YB4_M13	YB4	56	3320088	3272054	93369	44	37	1.54	97.46	4.008	Clostridiales	GUT_GENOME001471	99.08	99.37	0.63	3795523	124321	99.61	Isolate	N	Y	N	d__Bacteria;p__Firmicutes_A;c__Clostridia;o__Lachnospirales;f__Lachnospiraceae;g__Clostridium_M;s__Clostridium_M sp000431375
Y8_M072	Y8	56	2928094	3240440	86097	62	0.7	1.33	90.34	0.02	Clostridiales	GUT_GENOME204129	96.92	62.78	1.36	2151436	9205	22.5	MAG	Y	N	N	d__Bacteria;p__Firmicutes_A;c__Clostridia;o__Oscillospirales;f__Ruminococcaceae;g__Ruthenibacterium;s__
Y8_M044	Y8	57	3021975	3119072	72273	49.5	1.2	1.08	96.54	0.35	Lachnospiraceae	GUT_GENOME145985	98.04	99.44	0.24	3592125	3592125	99.61	Isolate	N	Y	N	d__Bacteria;p__Firmicutes_A;c__Clostridia;o__Lachnospirales;f__Lachnospiraceae;g__Roseburia;s__Roseburia hominis
YA4_M39	YA4	57	2901789	3197810	95678	49.4	46	1.16	90.26	0.483	Lachnospiraceae	GUT_GENOME145985	97.95	99.44	0.24	3592125	3592125	99.61	Isolate	N	Y	N	d__Bacteria;p__Firmicutes_A;c__Clostridia;o__Lachnospirales;f__Lachnospiraceae;g__Roseburia;s__Roseburia hominis
YA4_M9	YA4	57	2270219	2288850	66069	60	14.2	1.42	98.38	0.806	Actinobacteria	GUT_GENOME000871	96.04	100	0.81	2290660	100899	99.61	Isolate	N	Y	N	d__Bacteria;p__Actinobacteriota;c__Coriobacteriia;o__Coriobacteriales;f__Coriobacteriaceae;g__Collinsella;s__Collinsella sp002232035
YA4_M27	YA4	58	3888431	4133111	111494	43.3	26.7	1.25	94.08	0	Bacteria	GUT_GENOME001635	98.51	99.46	0	4496971	214854	99.67	Isolate	N	Y	N	d__Bacteria;p__Bacteroidota;c__Bacteroidia;o__Bacteroidales;f__Marinifilaceae;g__Odoribacter;s__Odoribacter splanchnicus
Y8_M065	Y8	58	2425958	2617564	88758	58.1	66.1	1.37	92.34	0.34	Clostridiales	GUT_GENOME098909	98.34	98.3	0	2528284	78995	0	MAG	N	N	N	d__Bacteria;p__Firmicutes_A;c__Clostridia;o__Oscillospirales;f__Ruminococcaceae;g__Gemmiger;s__
Y8_M024	Y8	59	2631286	2631497	71006	52.3	1.2	1.19	98.38	1.61	Clostridia	GUT_GENOME147109	99.8	98.39	0.81	2940111	147856	99.74	Isolate	N	Y	N	d__Bacteria;p__Firmicutes_A;c__Clostridia;o__Christensenellales;f__Christensenellaceae;g__Christensenella;s__Christensenella minuta
YB4_M34	YB4	59	2191497	2341468	55556	60.2	19	1.18	89.48	4.115	Clostridiales	GUT_GENOME000367	97.76	97.28	0	3006478	98955	99.74	Isolate	N	Y	N	d__Bacteria;p__Firmicutes_A;c__Clostridia;o__Oscillospirales;f__Ruminococcaceae;g__Gemmiger;s__Gemmiger formicilis
Y8_M034	Y8	59	2506260	2483585	135426	64.7	5.6	1.3	97.57	3.34	Actinomycetaceae	GUT_GENOME065370	96.96	79.73	3.89	1711330	4907	0	MAG	Y	N	N	d__Bacteria;p__Actinobacteriota;c__Actinobacteria;o__Actinomycetales;f__Actinomycetaceae;g__Pauljensenia;s__Pauljensenia sp000278725
Y7_M036	Y7	59	2438166	2653353	68520	58.9	15.9	1.42	91.89	0	Clostridiales	GUT_GENOME087442	98.14	98.64	0	2792015	36573	0	MAG	N	N	N	d__Bacteria;p__Firmicutes_A;c__Clostridia;o__Oscillospirales;f__Ruminococcaceae;g__Gemmiger;s__
YB1_M27	YB1	61	4025142	4212162	94915	41	189.4	1.32	91.13	4.43	Clostridiales	GUT_GENOME001147	97.93	99.37	0	4192582	97301	99.67	Isolate	N	N	N	d__Bacteria;p__Firmicutes_A;c__Clostridia;o__Lachnospirales;f__Lachnospiraceae;g__Blautia_A;s__
YA4_M13	YA4	61	1951309	1995632	47802	37.8	14.9	1.55	97.31	0.469	Clostridiales	GUT_GENOME019375	97.49	99.33	0	2069247	382146	0	MAG	N	N	N	d__Bacteria;p__Firmicutes_A;c__Clostridia;o__Oscillospirales;f__Acutalibacteraceae;g__Eubacterium_R;s__Eubacterium_R sp000436835
YA4_M51	YA4	62	2581539	2959428	62843	41.6	53.8	1.52	84.6	2.631	Lachnospiraceae	GUT_GENOME140235	98.79	99.42	0	3143549	105768	99.67	Isolate	N	Y	N	d__Bacteria;p__Firmicutes_A;c__Clostridia;o__Lachnospirales;f__Lachnospiraceae;g__Dorea;s__Dorea longicatena_B
YA3_M4	YA3	63	4749244	4913706	202299	50.7	19.1	1.75	94.86	1.793	Enterobacteriaceae	GUT_GENOME144544	97.08	99.97	0.04	5339468	5168620	99.67	Isolate	N	Y	N	d__Bacteria;p__Proteobacteria;c__Gammaproteobacteria;o__Enterobacterales;f__Enterobacteriaceae;g__Escherichia;s__Escherichia coli_D
YB2_M9	YB2	63	3539824	3416192	90855	46.6	51.9	1.18	99.03	4.589	Lachnospiraceae	GUT_GENOME001297	98.31	98.26	1.45	3653823	104747	99.61	Isolate	N	N	N	d__Bacteria;p__Firmicutes_A;c__Clostridia;o__Lachnospirales;f__Lachnospiraceae;g__Acetatifactor;s__Acetatifactor sp900066565
YA1_M14	YA1	64	4879615	5129148	155563	50.4	28.1	1.79	94.74	0.395	Enterobacteriaceae	GUT_GENOME144544	97.39	99.97	0.04	5339468	5168620	99.67	Isolate	N	Y	N	d__Bacteria;p__Proteobacteria;c__Gammaproteobacteria;o__Enterobacterales;f__Enterobacteriaceae;g__Escherichia;s__Escherichia coli_D
YB4_M11	YB4	65	2876689	2876890	70620	37	30.2	1.69	97.98	2.013	Clostridiales	GUT_GENOME147149	98.41	99.33	1.34	3172613	3172613	99.61	Isolate	N	Y	N	d__Bacteria;p__Firmicutes_A;c__Clostridia;o__Lachnospirales;f__Lachnospiraceae;g__Anaerostipes;s__Anaerostipes hadrus
YB4_M20	YB4	66	2405701	2506722	60828	49	16.5	1.42	94.63	1.34	Lachnospiraceae	GUT_GENOME239799	98.34	98.66	0.19	3523328	133247	99.61	Isolate	N	Y	N	d__Bacteria;p__Firmicutes_A;c__Clostridia;o__Lachnospirales;f__Lachnospiraceae;g__Eisenbergiella;s__Eisenbergiella sp900066775
Y6_M024	Y6	66	2565693	2610170	67543	55	2.9	1.5	97.29	1.01	Clostridiales	GUT_GENOME001016	96.52	99.92	0.67	3231072	68259	92.5	Isolate	N	Y	N	d__Bacteria;p__Firmicutes_A;c__Clostridia;o__Oscillospirales;f__Butyricicoccaceae;g__Agathobaculum;s__Agathobaculum butyriciproducens
YB1_M5	YB1	66	5147702	5088372	141001	50.2	36	1.77	99.96	1.206	Enterobacteriaceae	GUT_GENOME144544	97.44	99.97	0.04	5339468	5168620	99.67	Isolate	N	Y	N	d__Bacteria;p__Proteobacteria;c__Gammaproteobacteria;o__Enterobacterales;f__Enterobacteriaceae;g__Escherichia;s__Escherichia coli_D
YB2_M10	YB2	66	3438736	3431701	146307	47.2	29.4	1.52	98.94	1.265	Clostridiales	GUT_GENOME001587	97.66	98.95	0.63	3784614	205396	99.67	Isolate	N	Y	N	d__Bacteria;p__Firmicutes_A;c__Clostridia;o__Lachnospirales;f__Lachnospiraceae;g__Fusicatenibacter;s__Fusicatenibacter saccharivorans
Y6_M009	Y6	66	2613407	2595679	99657	43.4	4.8	1.27	99.32	1.36	Clostridiales	GUT_GENOME189814	97.44	95.45	0	2263240	57746	0	MAG	N	N	N	d__Bacteria;p__Firmicutes_A;c__Clostridia;o__Lachnospirales;f__Lachnospiraceae;g__UBA7096;s__UBA7096 sp002492425
YB4_M14	YB4	66	2723511	2760726	76070	52.7	24.4	1.8	97.31	1.342	Clostridiales	GUT_GENOME007797	98.34	97.99	0	2638970	93205	0	MAG	N	N	N	d__Bacteria;p__Firmicutes_A;c__Clostridia;o__Oscillospirales;f__Ruminococcaceae;g__CAG-115;s__CAG-115 sp003531585
Y6_M006	Y6	67	4294926	4307979	119513	50.9	479.2	1.29	99.66	0.04	Enterobacteriaceae	GUT_GENOME144544	97.22	99.97	0.04	5339468	5168620	99.67	Isolate	N	Y	N	d__Bacteria;p__Proteobacteria;c__Gammaproteobacteria;o__Enterobacterales;f__Enterobacteriaceae;g__Escherichia;s__Escherichia coli_D
Y7_M025	Y7	68	2736018	2816920	106175	38.9	64.2	1.4	96.81	0.32	Clostridiales	GUT_GENOME103765	97.66	99.36	0	3065949	3065949	99.67	Isolate	N	Y	N	d__Bacteria;p__Firmicutes_A;c__Clostridia;o__Lachnospirales;f__Lachnospiraceae;g__Blautia;s__Blautia hansenii
Y7_M043	Y7	69	7413540	7970091	221176	48.9	12.3	1.59	89.22	3.8	Clostridiales	GUT_GENOME000133	97.07	99.37	1.58	6969460	157466	99.61	Isolate	N	Y	N	d__Bacteria;p__Firmicutes_A;c__Clostridia;o__Lachnospirales;f__Lachnospiraceae;g__Hungatella;s__Hungatella effluvii
YB4_M3	YB4	70	2764283	2698994	106173	60	25.8	1.59	100	2.419	Actinobacteria	GUT_GENOME000871	95.98	100	0.81	2290660	100899	99.61	Isolate	N	Y	N	d__Bacteria;p__Actinobacteriota;c__Coriobacteriia;o__Coriobacteriales;f__Coriobacteriaceae;g__Collinsella;s__Collinsella sp002232035
YB2_M14	YB2	71	4568972	4613772	99111	44.9	72.5	1.44	98.26	0.769	Bacteroidales	GUT_GENOME143131	98.36	99.42	0	5030699	3389137	99.67	Isolate	N	Y	N	d__Bacteria;p__Bacteroidota;c__Bacteroidia;o__Bacteroidales;f__Tannerellaceae;g__Parabacteroides;s__Parabacteroides distasonis
Y8_M006	Y8	71	4651010	4678614	98932	46	1.3	1.2	99.41	0	Lachnospiraceae	GUT_GENOME000962	99.96	99.42	0	5055105	111301	99.67	Isolate	N	Y	N	d__Bacteria;p__Firmicutes_A;c__Clostridia;o__Lachnospirales;f__Lachnospiraceae;g__Faecalicatena;s__Faecalicatena sp000509105
Y8_M068	Y8	71	2337985	2527633	57033	36.1	0.8	1.58	90.82	1.68	Clostridiales	GUT_GENOME000308	99.12	98.66	0	3032540	267346	99.67	Isolate	N	Y	N	d__Bacteria;p__Firmicutes_A;c__Clostridia;o__Lachnospirales;f__Lachnospiraceae;g__Lachnospira;s__Lachnospira rogosae
Y8_M014	Y8	71	2905198	2933062	95431	29.1	7.7	1.42	99.05	0	Bacteria	GUT_GENOME000196	96.2	99.06	0	2722755	118377	99.67	Isolate	N	Y	N	d__Bacteria;p__Firmicutes;c__Bacilli;o__Erysipelotrichales;f__Erysipelatoclostridiaceae;g__Erysipelatoclostridium;s__Erysipelatoclostridium sp000752095
Y6_M023	Y6	72	3503422	3507456	107228	48.3	38.6	1.54	97.67	2.22	Clostridiales	GUT_GENOME001587	97.85	98.95	0.63	3784614	205396	99.67	Isolate	N	Y	N	d__Bacteria;p__Firmicutes_A;c__Clostridia;o__Lachnospirales;f__Lachnospiraceae;g__Fusicatenibacter;s__Fusicatenibacter saccharivorans
YB3_M6	YB3	72	1339049	1336336	31960	34.8	13.9	1.66	99.37	0.833	Lactobacillales	GUT_GENOME123846	99.51	97.4	0.78	1209423	17232	0	MAG	Y	N	N	d__Bacteria;p__Firmicutes;c__Bacilli;o__Lactobacillales;f__Lactobacillaceae;g__Lactobacillus_G;s__Lactobacillus_G sanfranciscensis
Y7_M039	Y7	73	2918934	3223205	99826	29	29	1.49	90.56	0	Bacteria	GUT_GENOME000196	96.28	99.06	0	2722755	118377	99.67	Isolate	N	Y	N	d__Bacteria;p__Firmicutes;c__Bacilli;o__Erysipelotrichales;f__Erysipelatoclostridiaceae;g__Erysipelatoclostridium;s__Erysipelatoclostridium sp000752095
YA4_M5	YA4	73	4219170	4203365	95830	45.2	25	1.28	99.03	1.346	Bacteroidales	GUT_GENOME000192	98.8	99.62	0	4300419	240621	99.67	Isolate	N	Y	N	d__Bacteria;p__Bacteroidota;c__Bacteroidia;o__Bacteroidales;f__Tannerellaceae;g__Parabacteroides;s__Parabacteroides merdae
YA4_M15	YA4	73	2833348	2852115	61269	27.7	17.9	1.1	96.77	2.572	Clostridiales	GUT_GENOME036763	98.88	96.77	0	2735655	72388	0	MAG	N	N	N	d__Bacteria;p__Firmicutes_A;c__Clostridia;o__Clostridiales;f__Clostridiaceae;g__Clostridium;s__
YB1_M38	YB1	74	5768913	7089730	154233	42.8	88.3	1.44	81.37	0	Bacteria	GUT_GENOME001120	97.98	99.41	0	6397473	188408	99.67	Isolate	N	Y	N	d__Bacteria;p__Bacteroidota;c__Bacteroidia;o__Bacteroidales;f__Bacteroidaceae;g__Bacteroides;s__Bacteroides thetaiotaomicron
YB2_M4	YB2	75	2959204	2959382	74102	41.6	25.4	1.53	99.41	0.584	Lachnospiraceae	GUT_GENOME140235	98.95	99.42	0	3143549	105768	99.67	Isolate	N	Y	N	d__Bacteria;p__Firmicutes_A;c__Clostridia;o__Lachnospirales;f__Lachnospiraceae;g__Dorea;s__Dorea longicatena_B
YB2_M49	YB2	75	2936328	3268725	73643	44.1	60.9	1.62	87.28	2.551	Clostridiales	GUT_GENOME001471	99.14	99.37	0.63	3795523	124321	99.61	Isolate	N	Y	N	d__Bacteria;p__Firmicutes_A;c__Clostridia;o__Lachnospirales;f__Lachnospiraceae;g__Clostridium_M;s__Clostridium_M sp000431375
Y6_M028	Y6	76	2544869	2599856	53205	41.4	3.4	1.22	96.97	0.92	Clostridiales	GUT_GENOME001027	99.18	99.33	0	2889110	578091	99.74	Isolate	N	Y	N	d__Bacteria;p__Firmicutes_A;c__Clostridia;o__Lachnospirales;f__Lachnospiraceae;g__Coprococcus;s__Coprococcus sp900066115
YB3_M20	YB3	76	2159612	2181845	52129	42.2	20.4	1.52	95.69	3.291	Pasteurellaceae	GUT_GENOME177056	99.46	97.54	0.34	2077686	210080	52.25	MAG	N	N	N	d__Bacteria;p__Proteobacteria;c__Gammaproteobacteria;o__Enterobacterales;f__Pasteurellaceae;g__Haemophilus_D;s__Haemophilus_D pittmaniae
YA4_M12	YA4	77	2694614	2665006	52560	58.2	230.4	1.5	97.37	3.741	Clostridiales	GUT_GENOME147678	96.31	100	0	2833887	2833887	99.74	Isolate	N	Y	N	d__Bacteria;p__Firmicutes_A;c__Clostridia;o__Oscillospirales;f__Ruminococcaceae;g__Faecalibacterium;s__Faecalibacterium prausnitzii_G
YA4_M59	YA4	77	2436354	2901458	62566	40.7	23.9	1.68	81.29	2.68	Lachnospiraceae	GUT_GENOME001575	96.82	99.12	0	3112009	229948	99.67	Isolate	N	Y	N	d__Bacteria;p__Firmicutes_A;c__Clostridia;o__Lachnospirales;f__Lachnospiraceae;g__Faecalicatena;s__Faecalicatena faecis
Y8_M031	Y8	79	3419509	3491076	65888	58.1	25.3	1.48	97.95	0	Clostridiales	GUT_GENOME239663	99.02	98.64	0	3961822	96591	99.74	Isolate	N	Y	N	d__Bacteria;p__Firmicutes_A;c__Clostridia;o__Oscillospirales;f__Ruminococcaceae;g__Ruthenibacterium;s__Ruthenibacterium lactatiformans
YB2_M42	YB2	79	2806490	3052457	71796	37.7	30.9	1.52	90.6	1.342	Clostridiales	GUT_GENOME000136	97.77	97.99	1.01	3010183	91380	99.67	Isolate	N	N	N	d__Bacteria;p__Firmicutes_A;c__Clostridia;o__Monoglobales;f__UBA1381;g__CAG-41;s__CAG-41 sp900066215
YA4_M10	YA4	80	3281629	3254422	136119	40.7	110	1.08	98.3	2.536	Lachnospiraceae	GUT_GENOME143712	97.48	99.28	0	3449685	3449685	99.61	Isolate	N	Y	N	d__Bacteria;p__Firmicutes_A;c__Clostridia;o__Lachnospirales;f__Lachnospiraceae;g__Agathobacter;s__Agathobacter rectalis
YB4_M27	YB4	81	2563828	2766591	84209	34	13.2	1.32	92	0.671	Clostridiales	GUT_GENOME001239	98.47	99.33	0	2760782	299392	99.67	Isolate	N	Y	N	d__Bacteria;p__Firmicutes_A;c__Clostridia;o__Lachnospirales;f__Lachnospiraceae;g__Eubacterium_G;s__Eubacterium_G ventriosum
YB1_M23	YB1	82	5164400	5197927	138416	43.5	43.7	1.42	95.08	4.275	Bacteroidales	GUT_GENOME096063	99.04	99.26	0	5115082	392151	99.67	Isolate	N	Y	N	d__Bacteria;p__Bacteroidota;c__Bacteroidia;o__Bacteroidales;f__Bacteroidaceae;g__Bacteroides;s__Bacteroides fragilis
Y8_M074	Y8	84	3133201	3486293	56699	47.8	1	1.63	89.24	0.63	Clostridiales	GUT_GENOME000634	97.45	99.37	0	4141345	188643	99.67	Isolate	N	N	N	d__Bacteria;p__Firmicutes_A;c__Clostridia;o__Lachnospirales;f__Lachnospiraceae;g__UBA7160;s__
YA4_M49	YA4	84	1545127	1806849	29678	61.4	14	1.26	85.21	0.305	Clostridiales	GUT_GENOME159035	97.38	97.99	0	2198693	69537	0	MAG	N	N	N	d__Bacteria;p__Firmicutes_A;c__Clostridia;o__Oscillospirales;f__Oscillospiraceae;g__ER4;s__ER4 sp900317525
Y8_M026	Y8	85	7238182	7095909	175264	46.8	4.5	1.4	98.27	3.74	Lachnospiraceae	GUT_GENOME141068	97.39	97.8	2.01	7416064	61387	83.24	Isolate	N	Y	N	d__Bacteria;p__Firmicutes_A;c__Clostridia;o__Lachnospirales;f__Lachnospiraceae;g__Eisenbergiella;s__Eisenbergiella tayi
Y5_M009	Y5	86	3432182	3454220	61862	41.6	5.7	1.61	98.73	0.63	Clostridiales	GUT_GENOME096067	97.25	99.37	0	3930699	3112511	99.67	Isolate	N	Y	N	d__Bacteria;p__Firmicutes_A;c__Clostridia;o__Lachnospirales;f__Lachnospiraceae;g__Blautia_A;s__Blautia_A wexlerae
YA4_M45	YA4	86	3495726	3966826	72349	40.8	63.8	1.64	86.7	1.424	Clostridiales	GUT_GENOME001056	97.49	97.47	1.9	4116467	84687	94.65	Isolate	N	N	N	d__Bacteria;p__Firmicutes_A;c__Clostridia;o__Lachnospirales;f__Lachnospiraceae;g__KLE1615;s__KLE1615 sp900066985
YA4_M43	YA4	86	2157233	2309869	37076	57.6	29.2	1.18	89.03	4.362	Clostridiales	GUT_GENOME124777	97.16	98.66	0	2031516	24102	0	MAG	N	N	N	d__Bacteria;p__Firmicutes_A;c__Clostridia;o__Oscillospirales;f__Oscillospiraceae;g__Oscillibacter;s__Oscillibacter sp001916835
YB4_M43	YB4	86	1893499	2255884	30524	27.1	13.2	1.18	82.25	1.686	Clostridiales	GUT_GENOME036763	99.54	96.77	0	2735655	72388	0	MAG	N	N	N	d__Bacteria;p__Firmicutes_A;c__Clostridia;o__Clostridiales;f__Clostridiaceae;g__Clostridium;s__
YB2_M8	YB2	88	2603866	2593130	42373	41.1	16.3	1.13	99.03	1.384	Lachnospiraceae	GUT_GENOME000735	98.5	99.52	1.22	2998355	437841	99.61	Isolate	N	N	N	d__Bacteria;p__Firmicutes_A;c__Clostridia;o__Lachnospirales;f__Lachnospiraceae;g__CAG-45;s__CAG-45 sp900066395
YB2_M38	YB2	88	1973545	2070854	40378	61.5	16.1	1.28	91.61	3.691	Clostridiales	GUT_GENOME084706	96.76	96.31	0.67	2106281	171373	0	MAG	N	N	N	d__Bacteria;p__Firmicutes_A;c__Clostridia;o__Oscillospirales;f__Oscillospiraceae;g__CAG-103;s__
Y8_M080	Y8	89	2627294	2957366	39316	45.4	1.6	2.06	87.15	1.69	Prevotella	GUT_GENOME140299	97.24	98.99	1.01	3611907	62327	99.67	Isolate	N	Y	N	d__Bacteria;p__Bacteroidota;c__Bacteroidia;o__Bacteroidales;f__Bacteroidaceae;g__Prevotella;s__Prevotella copri
Y8_M049	Y8	89	2189966	2275975	45280	48.3	130	1.17	96.2	0.02	Firmicutes	GUT_GENOME075103	99.2	98.73	0.02	2084459	27659	0	MAG	N	N	N	d__Bacteria;p__Firmicutes_C;c__Negativicutes;o__Veillonellales;f__Dialisteraceae;g__Dialister;s__Dialister sp900343095
YA4_M17	YA4	92	3514287	3551758	80459	41.4	84.6	1.16	96.53	2.415	Lachnospiraceae	GUT_GENOME001770	97.29	99.52	0.24	4008876	76264	99.61	Isolate	N	Y	N	d__Bacteria;p__Firmicutes_A;c__Clostridia;o__Lachnospirales;f__Lachnospiraceae;g__Roseburia;s__Roseburia inulinivorans
Y8_M087	Y8	93	2107010	2511095	33866	49.1	49	1.38	83.75	0.16	Clostridiales	GUT_GENOME001587	98.53	98.95	0.63	3784614	205396	99.67	Isolate	N	Y	N	d__Bacteria;p__Firmicutes_A;c__Clostridia;o__Lachnospirales;f__Lachnospiraceae;g__Fusicatenibacter;s__Fusicatenibacter saccharivorans
YB2_M28	YB2	93	2591965	2701342	42387	44.3	14.1	1.31	94.5	1.451	Clostridiales	GUT_GENOME001029	98.98	98.66	0	2845715	382710	99.67	Isolate	N	N	N	d__Bacteria;p__Firmicutes_A;c__Clostridia;o__Lachnospirales;f__Lachnospiraceae;g__CAG-127;s__CAG-127 sp900319515
Y8_M042	Y8	94	5019100	5141572	142354	57.9	1.8	1.63	97.06	0.56	Enterobacteriaceae	GUT_GENOME147598	99.07	100	0.02	5484149	5306618	99.67	Isolate	N	Y	N	d__Bacteria;p__Proteobacteria;c__Gammaproteobacteria;o__Enterobacterales;f__Enterobacteriaceae;g__Klebsiella;s__Klebsiella pneumoniae
Y6_M021	Y6	95	2319078	2367614	37828	41.9	29.8	1.26	97.95	0	Lachnospiraceae	GUT_GENOME096193	99.73	99.42	0	3092383	97489	99.67	Isolate	N	Y	N	d__Bacteria;p__Firmicutes_A;c__Clostridia;o__Lachnospirales;f__Lachnospiraceae;g__Faecalicatena;s__Faecalicatena torques
Y8_M003	Y8	95	2406709	2303931	46103	31.2	0.8	1.21	99.61	4.85	Bacteria	GUT_GENOME260346	97.1	96.99	1.08	2339347	13929	34.38	MAG	N	N	N	d__Bacteria;p__Firmicutes;c__Bacilli;o__Erysipelotrichales;f__Erysipelatoclostridiaceae;g__Massiliomicrobiota;s__Massiliomicrobiota sp002160815
Y6_M014	Y6	97	2873580	2863786	53977	27.1	3.3	1.34	98.23	2.11	Clostridiales	GUT_GENOME149497	98.5	98.24	0	2922672	28252	0	MAG	N	N	N	d__Bacteria;p__Firmicutes_A;c__Clostridia;o__Peptostreptococcales;f__Peptostreptococcaceae;g__Romboutsia;s__Romboutsia timonensis
Y6_M030	Y6	99	2540787	2643927	52568	50.9	4.8	1.42	95.63	0.47	Clostridiales	GUT_GENOME140311	98.21	97.99	0	2957494	126728	99.67	Isolate	N	Y	N	d__Bacteria;p__Firmicutes_A;c__Clostridia;o__Oscillospirales;f__Ruminococcaceae;g__Ruminococcus_C;s__Ruminococcus_C callidus
YB2_M29	YB2	99	2714557	2835787	44359	49.5	16.8	1.68	94.46	1.265	Clostridiales	GUT_GENOME200873	98.86	99.05	0	2527682	22696	0	MAG	N	N	N	d__Bacteria;p__Firmicutes_A;c__Clostridia;o__Lachnospirales;f__Lachnospiraceae;g__Clostridium_Q;s__Clostridium_Q sp000435655
Y8_M047	Y8	99	2012608	2088634	24900	48	0.5	1.18	96.36	0	Clostridiales	GUT_GENOME113664	98.24	97.87	0	2137652	65540	0	MAG	N	N	N	d__Bacteria;p__Firmicutes_A;c__Clostridia;o__Peptostreptococcales;f__Anaerovoracaceae;g__CAG-145;s__
YB4_M30	YB4	100	2154015	2266621	35654	57.8	14.2	1.67	91.39	3.642	Clostridiales	GUT_GENOME140268	97.58	99.33	0.67	2881212	202904	99.74	Isolate	N	N	N	d__Bacteria;p__Firmicutes_A;c__Clostridia;o__Oscillospirales;f__Butyricicoccaceae;g__Agathobaculum;s__
YB3_M22	YB3	100	2197157	2326437	54117	59.6	10.7	2.04	94.11	0.333	Actinomycetales	GUT_GENOME129153	95.68	95.78	2.22	2032964	9018	23.35	MAG	Y	N	N	d__Bacteria;p__Actinobacteriota;c__Actinobacteria;o__Actinomycetales;f__Micrococcaceae;g__Rothia;s__Rothia mucilaginosa_B
Y5_M016	Y5	101	5658690	5866846	111777	50.4	14.1	1.49	94.87	1.58	Clostridiales	GUT_GENOME000980	99.5	99.37	0	6044842	236844	99.67	Isolate	N	N	N	d__Bacteria;p__Firmicutes_A;c__Clostridia;o__Lachnospirales;f__Lachnospiraceae;g__Clostridium_M;s__
Y6_M046	Y6	102	4162245	4504497	73135	42.6	21	1.25	91.77	0.63	Clostridiales	GUT_GENOME000004	97.22	99.37	0	4433090	109266	95.37	Isolate	N	Y	N	d__Bacteria;p__Firmicutes_A;c__Clostridia;o__Lachnospirales;f__Lachnospiraceae;g__Blautia_A;s__Blautia_A sp900066165
YA4_M42	YA4	102	2793682	3087965	39990	55.5	60.7	1.3	89.11	1.36	Clostridiales	GUT_GENOME251083	98.3	98.3	0	2463546	15178	21.66	MAG	N	N	N	d__Bacteria;p__Firmicutes_A;c__Clostridia;o__Oscillospirales;f__Ruminococcaceae;g__Gemmiger;s__Gemmiger sp003476825
YB4_M22	YB4	102	1989418	2128403	29177	56.7	10.6	1.5	93.47	0	Proteobacteria	GUT_GENOME125418	99.43	96.89	0	2018168	52324	0	MAG	N	N	N	d__Bacteria;p__Proteobacteria;c__Gammaproteobacteria;o__Burkholderiales;f__Burkholderiaceae;g__Sutterella;s__
Y6_M033	Y6	103	5917057	6147017	96093	48.2	7.2	1.47	95.11	1.15	Lachnospiraceae	GUT_GENOME239673	98.56	98.28	1.15	6691925	156700	99.61	Isolate	N	Y	N	d__Bacteria;p__Firmicutes_A;c__Clostridia;o__Lachnospirales;f__Lachnospiraceae;g__Eisenbergiella;s__Eisenbergiella massiliensis
YA4_M32	YA4	103	2271999	2404079	43200	33.9	25.2	1.61	93.26	1.246	Bacteria	GUT_GENOME001602	95.89	98.11	1.11	2515106	25046	99.67	Isolate	N	N	N	d__Bacteria;p__Firmicutes;c__Bacilli;o__Erysipelotrichales;f__Erysipelotrichaceae;g__Holdemanella;s__Holdemanella sp002299315
YA4_M21	YA4	103	3138491	3247880	49590	44.1	24.8	1.7	95.05	1.582	Clostridiales	GUT_GENOME001471	99.12	99.37	0.63	3795523	124321	99.61	Isolate	N	Y	N	d__Bacteria;p__Firmicutes_A;c__Clostridia;o__Lachnospirales;f__Lachnospiraceae;g__Clostridium_M;s__Clostridium_M sp000431375
YB4_M9	YB4	103	3041999	2951048	51887	58	16.4	1.73	98.42	4.662	Clostridiales	GUT_GENOME247421	97.07	99.3	0.47	3063528	15645	23.48	MAG	N	N	N	d__Bacteria;p__Firmicutes_A;c__Clostridia;o__Christensenellales;f__CAG-74;g__UBA11524;s__UBA11524 sp000437595
YB2_M18	YB2	104	2199588	2236354	32750	57.8	18.5	1.61	97.07	1.286	Clostridiales	GUT_GENOME140268	97.95	99.33	0.67	2881212	202904	99.74	Isolate	N	N	N	d__Bacteria;p__Firmicutes_A;c__Clostridia;o__Oscillospirales;f__Butyricicoccaceae;g__Agathobaculum;s__
Y6_M004	Y6	105	3639120	3605124	69474	31.1	15.5	1.44	100	0.94	Bacteria	GUT_GENOME096257	99.44	100	0	3785849	434370	99.67	Isolate	N	Y	N	d__Bacteria;p__Firmicutes;c__Bacilli;o__Erysipelotrichales;f__Erysipelatoclostridiaceae;g__Erysipelatoclostridium;s__Erysipelatoclostridium ramosum
YA1_M18	YA1	106	5217764	5480269	75646	43.2	25	1.65	90.75	4.46	Bacteroidales	GUT_GENOME096063	98.87	99.26	0	5115082	392151	99.67	Isolate	N	Y	N	d__Bacteria;p__Bacteroidota;c__Bacteroidia;o__Bacteroidales;f__Bacteroidaceae;g__Bacteroides;s__Bacteroides fragilis
YB2_M15	YB2	108	4233093	4326546	63128	43.3	19.6	1.4	97.84	0	Bacteria	GUT_GENOME001635	98.55	99.46	0	4496971	214854	99.67	Isolate	N	Y	N	d__Bacteria;p__Bacteroidota;c__Bacteroidia;o__Bacteroidales;f__Marinifilaceae;g__Odoribacter;s__Odoribacter splanchnicus
YB2_M27	YB2	110	2454220	2595685	33971	60.1	31.5	1.43	94.55	0	Clostridiales	GUT_GENOME000367	97.57	97.28	0	3006478	98955	99.74	Isolate	N	Y	N	d__Bacteria;p__Firmicutes_A;c__Clostridia;o__Oscillospirales;f__Ruminococcaceae;g__Gemmiger;s__Gemmiger formicilis
YB4_M33	YB4	111	3729939	4053532	50587	45.4	25.7	1.87	89.71	2.307	Bacteroidales	GUT_GENOME000192	98.79	99.62	0	4300419	240621	99.67	Isolate	N	Y	N	d__Bacteria;p__Bacteroidota;c__Bacteroidia;o__Bacteroidales;f__Tannerellaceae;g__Parabacteroides;s__Parabacteroides merdae
YA4_M41	YA4	112	2328458	2588556	27678	37.2	14	1.53	89.26	0.692	Clostridiales	GUT_GENOME147149	98.45	99.33	1.34	3172613	3172613	99.61	Isolate	N	Y	N	d__Bacteria;p__Firmicutes_A;c__Clostridia;o__Lachnospirales;f__Lachnospiraceae;g__Anaerostipes;s__Anaerostipes hadrus
YA4_M54	YA4	112	1993597	2379818	27134	47.4	11	1.27	83.1	0.671	Clostridiales	GUT_GENOME000967	99.7	97.99	0	2530740	334915	98.24	Isolate	N	N	N	d__Bacteria;p__Firmicutes_A;c__Clostridia;o__Lachnospirales;f__Anaerotignaceae;g__Anaerotignum;s__Anaerotignum sp000436415
Y8_M007	Y8	116	3511379	3431360	85519	44	2.6	1.6	99.36	2.97	Clostridiales	GUT_GENOME225869	99.81	96.82	0	2715873	123949	39.79	MAG	N	N	N	d__Bacteria;p__Firmicutes_A;c__Clostridia;o__Lachnospirales;f__Lachnospiraceae;g__Blautia;s__
YA3_M9	YA3	117	2494965	2676484	33599	54.5	10.6	1.81	88.5	4.718	Clostridiales	GUT_GENOME001016	95.98	99.92	0.67	3231072	68259	92.5	Isolate	N	Y	N	d__Bacteria;p__Firmicutes_A;c__Clostridia;o__Oscillospirales;f__Butyricicoccaceae;g__Agathobaculum;s__Agathobaculum butyriciproducens
YB4_M17	YB4	117	5069875	5034433	96511	44.5	22.7	1.97	96.73	3.974	Bacteroidales	GUT_GENOME143131	98.14	99.42	0	5030699	3389137	99.67	Isolate	N	Y	N	d__Bacteria;p__Bacteroidota;c__Bacteroidia;o__Bacteroidales;f__Tannerellaceae;g__Parabacteroides;s__Parabacteroides distasonis
Y8_M050	Y8	119	3413012	3550487	85768	48.9	2.7	1.44	95.78	0.35	Lachnospiraceae	GUT_GENOME239799	97.84	98.66	0.19	3523328	133247	99.61	Isolate	N	Y	N	d__Bacteria;p__Firmicutes_A;c__Clostridia;o__Lachnospirales;f__Lachnospiraceae;g__Eisenbergiella;s__Eisenbergiella sp900066775
Y8_M066	Y8	119	3020855	3220974	71138	56.5	16.4	1.39	91.52	2.27	Clostridiales	GUT_GENOME095967	96.14	100	0	3126983	296445	99.74	Isolate	N	Y	N	d__Bacteria;p__Firmicutes_A;c__Clostridia;o__Oscillospirales;f__Ruminococcaceae;g__Faecalibacterium;s__Faecalibacterium prausnitzii_K
Y7_M023	Y7	119	2489563	2529787	32010	56	104.5	1.63	97.73	0.68	Clostridiales	GUT_GENOME251083	98.55	98.3	0	2463546	15178	21.66	MAG	N	N	N	d__Bacteria;p__Firmicutes_A;c__Clostridia;o__Oscillospirales;f__Ruminococcaceae;g__Gemmiger;s__Gemmiger sp003476825
YB4_M38	YB4	119	1776983	2076788	22758	62.1	10	1.37	84.67	0.894	Clostridiales	GUT_GENOME084706	96.81	96.31	0.67	2106281	171373	0	MAG	N	N	N	d__Bacteria;p__Firmicutes_A;c__Clostridia;o__Oscillospirales;f__Oscillospiraceae;g__CAG-103;s__
YA3_M3	YA3	120	2380580	2457956	29062	37.2	12.8	1.81	95.3	1.552	Clostridiales	GUT_GENOME147149	98.31	99.33	1.34	3172613	3172613	99.61	Isolate	N	Y	N	d__Bacteria;p__Firmicutes_A;c__Clostridia;o__Lachnospirales;f__Lachnospiraceae;g__Anaerostipes;s__Anaerostipes hadrus
Y7_M026	Y7	121	2433845	2448364	35848	37.1	6.1	1.65	95.97	3.44	Clostridiales	GUT_GENOME147149	98.12	99.33	1.34	3172613	3172613	99.61	Isolate	N	Y	N	d__Bacteria;p__Firmicutes_A;c__Clostridia;o__Lachnospirales;f__Lachnospiraceae;g__Anaerostipes;s__Anaerostipes hadrus
YB4_M21	YB4	121	2781994	2921342	33277	55.9	47	1.19	94.55	0.68	Clostridiales	GUT_GENOME251083	98.25	98.3	0	2463546	15178	21.66	MAG	N	N	N	d__Bacteria;p__Firmicutes_A;c__Clostridia;o__Oscillospirales;f__Ruminococcaceae;g__Gemmiger;s__Gemmiger sp003476825
Y8_M035	Y8	122	3205651	3282125	35480	49.7	5.7	1.59	97.46	0.21	Clostridiales	GUT_GENOME226927	98.03	99.68	1.32	3295822	16406	0	MAG	Y	N	N	d__Bacteria;p__Firmicutes_A;c__Clostridia;o__Lachnospirales;f__Lachnospiraceae;g__GCA-900066135;s__
YB4_M32	YB4	123	2058511	2225730	27677	39.2	15.9	1.57	90.46	2.027	Pasteurellaceae	GUT_GENOME005404	95.86	98.98	0.23	2151510	152364	0	MAG	N	N	N	d__Bacteria;p__Proteobacteria;c__Gammaproteobacteria;o__Enterobacterales;f__Pasteurellaceae;g__Haemophilus_D;s__Haemophilus_D parainfluenzae
YA4_M29	YA4	125	3456879	3665754	41870	45.7	21.5	1.6	93.67	0.632	Clostridiales	GUT_GENOME001831	97.79	97.31	0.63	4338722	67397	93.61	Isolate	N	N	N	d__Bacteria;p__Firmicutes_A;c__Clostridia;o__Lachnospirales;f__Lachnospiraceae;g__Hungatella_A;s__
Y6_M011	Y6	125	3589801	3590052	47828	30.2	4.4	1.42	99.05	0.94	Bacteria	GUT_GENOME000624	98.5	100	0.94	3162979	162125	99.67	Isolate	N	N	N	d__Bacteria;p__Firmicutes;c__Bacilli;o__Erysipelotrichales;f__Erysipelatoclostridiaceae;g__KLE1796;s__KLE1796 sp001580115
YB2_M30	YB2	128	1906127	2011468	23300	37.9	14.1	1.79	94.26	0.503	Clostridiales	GUT_GENOME019375	97.38	99.33	0	2069247	382146	0	MAG	N	N	N	d__Bacteria;p__Firmicutes_A;c__Clostridia;o__Oscillospirales;f__Acutalibacteraceae;g__Eubacterium_R;s__Eubacterium_R sp000436835
Y6_M032	Y6	132	2288652	2386250	24937	58.9	1.7	1.34	95.23	0.68	Clostridiales	GUT_GENOME131908	98.71	97.96	0.68	2379587	71516	0	MAG	N	N	N	d__Bacteria;p__Firmicutes_A;c__Clostridia;o__Oscillospirales;f__Ruminococcaceae;g__Ruthenibacterium;s__
Y6_M048	Y6	133	1682584	1824454	18149	60.7	1.5	1.45	91.57	0.65	Bifidobacteriaceae	GUT_GENOME143348	99.96	100	0	1958651	1958651	99.67	Isolate	N	Y	N	d__Bacteria;p__Actinobacteriota;c__Actinobacteria;o__Actinomycetales;f__Bifidobacteriaceae;g__Bifidobacterium;s__Bifidobacterium animalis
YA3_M11	YA3	133	1939460	2186071	24558	39.9	20.1	2.37	87.64	1.079	Streptococcus	GUT_GENOME000571	96.57	99.84	0.25	2251843	144949	99.74	Isolate	N	Y	N	d__Bacteria;p__Firmicutes;c__Bacilli;o__Lactobacillales;f__Streptococcaceae;g__Streptococcus;s__Streptococcus salivarius
Y7_M044	Y7	135	2162424	2367937	24744	31.2	7.5	1.77	88.79	2.53	Firmicutes	GUT_GENOME140251	97.78	99.37	0	2244659	71963	99.74	Isolate	N	Y	N	d__Bacteria;p__Firmicutes_C;c__Negativicutes;o__Selenomonadales;f__Selenomonadaceae;g__Megamonas;s__Megamonas funiformis
YA4_M57	YA4	135	2103829	2534367	21491	45.8	11.3	1.19	82.01	1.002	Clostridiales	GUT_GENOME000662	97.46	99.37	0	3466198	914767	99.74	Isolate	N	N	N	d__Bacteria;p__Firmicutes_A;c__Clostridia;o__Lachnospirales;f__Lachnospiraceae;g__;s__
YB3_M39	YB3	140	2677767	3091253	26519	43.3	19.6	1.62	83.46	3.164	Clostridiales	GUT_GENOME094660	97.83	99.98	0	3031447	98665	0	MAG	N	N	N	d__Bacteria;p__Firmicutes_A;c__Clostridia;o__Lachnospirales;f__Lachnospiraceae;g__Clostridium_M;s__
YB1_M28	YB1	143	3056468	3297766	30881	47.8	15.7	1.48	91.08	1.603	Clostridiales	GUT_GENOME140236	99.4	98.73	0	3426867	140900	80.04	Isolate	N	N	N	d__Bacteria;p__Firmicutes_A;c__Clostridia;o__Lachnospirales;f__Lachnospiraceae;g__UBA9502;s__
Y8_M076	Y8	143	2203783	2424297	36308	65.7	9.2	1.52	88.24	2.66	Bacteria	GUT_GENOME207226	95.73	99.05	0.52	2324284	117138	0	MAG	N	N	N	d__Bacteria;p__Actinobacteriota;c__Actinobacteria;o__Actinomycetales;f__Actinomycetaceae;g__Pauljensenia;s__Pauljensenia sp001838165
YB1_M14	YB1	145	3834241	3963449	52911	60	16.6	1.92	96.74	0	Deltaproteobacteria	GUT_GENOME096166	98.97	100	0	4391094	3169074	99.61	Isolate	N	Y	N	d__Bacteria;p__Desulfobacterota_A;c__Desulfovibrionia;o__Desulfovibrionales;f__Desulfovibrionaceae;g__Bilophila;s__Bilophila wadsworthia
YB1_M32	YB1	152	3630093	4072122	34552	44.4	16.4	1.57	87.73	1.415	Bacteria	GUT_GENOME096250	99.11	100	0	4835437	94066	99.67	Isolate	N	Y	N	d__Bacteria;p__Firmicutes;c__Bacilli;o__Erysipelotrichales;f__Erysipelotrichaceae;g__Absiella;s__Absiella innocuum
YA4_M44	YA4	153	2725766	3063209	27707	43.3	10.4	1.47	88.23	0.754	Bacteroidales	GUT_GENOME000682	98.31	99.62	0	3314964	541237	99.67	Isolate	N	Y	N	d__Bacteria;p__Bacteroidota;c__Bacteroidia;o__Bacteroidales;f__Barnesiellaceae;g__Barnesiella;s__Barnesiella intestinihominis
YA1_M16	YA1	154	3069653	3247898	36172	47.8	13.9	1.34	92.93	1.582	Clostridiales	GUT_GENOME140236	99.47	98.73	0	3426867	140900	80.04	Isolate	N	N	N	d__Bacteria;p__Firmicutes_A;c__Clostridia;o__Lachnospirales;f__Lachnospiraceae;g__UBA9502;s__
Y8_M064	Y8	155	3297172	3499960	38501	64.5	2.2	1.43	93.4	0.81	Actinobacteria	GUT_GENOME147673	98.93	100	0	3738151	153272	99.67	Isolate	N	Y	N	d__Bacteria;p__Actinobacteriota;c__Coriobacteriia;o__Coriobacteriales;f__Eggerthellaceae;g__Eggerthella;s__Eggerthella lenta
Y6_M038	Y6	156	3152774	3319828	66151	44.8	8.2	1.69	93.03	1.94	Clostridiales	GUT_GENOME000676	98.02	99.37	0.32	3538460	266698	99.67	Isolate	N	Y	N	d__Bacteria;p__Firmicutes_A;c__Clostridia;o__Lachnospirales;f__Lachnospiraceae;g__Blautia_A;s__Blautia_A massiliensis
Y6_M022	Y6	159	5015987	5078915	57902	58.2	3.5	1.8	97.95	0.81	Enterobacteriaceae	GUT_GENOME145695	96.52	99.99	0.14	5247162	302626	99.67	Isolate	N	Y	N	d__Bacteria;p__Proteobacteria;c__Gammaproteobacteria;o__Enterobacterales;f__Enterobacteriaceae;g__Klebsiella;s__Klebsiella quasipneumoniae
Y7_M032	Y7	161	2841924	3015496	27618	27.1	23.6	1.51	94.01	0.23	Clostridiales	GUT_GENOME149497	98.53	98.24	0	2922672	28252	0	MAG	N	N	N	d__Bacteria;p__Firmicutes_A;c__Clostridia;o__Peptostreptococcales;f__Peptostreptococcaceae;g__Romboutsia;s__Romboutsia timonensis
Y6_M051	Y6	162	5304775	5800992	71581	46.2	2.2	1.49	89.96	1.49	Clostridiales	GUT_GENOME103705	98.14	99.36	0	6086448	241029	99.67	Isolate	N	Y	N	d__Bacteria;p__Firmicutes_A;c__Clostridia;o__Lachnospirales;f__Lachnospiraceae;g__Blautia;s__Blautia producta
YB1_M25	YB1	162	3922609	4221491	41785	34.7	16.8	1.65	92.92	0	Bacteria	GUT_GENOME001340	99.93	100	0	4367630	139315	99.67	Isolate	N	N	N	d__Bacteria;p__Firmicutes;c__Bacilli;o__Erysipelotrichales;f__Erysipelotrichaceae;g__Absiella;s__
YA4_M37	YA4	162	2033701	2183301	18708	53.8	10.6	1.6	91.61	1.538	Clostridiales	GUT_GENOME238522	97.87	98.66	0	2385409	222044	0	MAG	N	N	N	d__Bacteria;p__Firmicutes_A;c__Clostridia;o__Oscillospirales;f__Acutalibacteraceae;g__UBA1417;s__UBA1417 sp003531055
YB3_M23	YB3	165	3661604	3792954	34692	43.1	18.2	1.68	93.67	2.867	Clostridiales	GUT_GENOME000004	97.6	99.37	0	4433090	109266	95.37	Isolate	N	Y	N	d__Bacteria;p__Firmicutes_A;c__Clostridia;o__Lachnospirales;f__Lachnospiraceae;g__Blautia_A;s__Blautia_A sp900066165
Y8_M055	Y8	166	4170831	4271423	48712	47.5	0.5	1.4	95.27	2.38	Clostridiales	GUT_GENOME000603	99.17	98.58	1.42	4489454	204793	99.67	Isolate	N	N	N	d__Bacteria;p__Firmicutes_A;c__Clostridia;o__Peptostreptococcales;f__Anaerovoracaceae;g__;s__
YB2_M44	YB2	171	2085550	2260073	19605	45.6	13.1	1.89	89.07	3.208	Clostridiales	GUT_GENOME155713	97.18	95.61	0.67	2526414	22984	0	MAG	N	N	N	d__Bacteria;p__Firmicutes_A;c__Clostridia;o__Oscillospirales;f__Ruminococcaceae;g__Negativibacillus;s__Negativibacillus massiliensis
YA4_M6	YA4	172	5226469	5202434	69633	44.5	21.1	1.4	98.86	1.602	Bacteroidales	GUT_GENOME143131	98.29	99.42	0	5030699	3389137	99.67	Isolate	N	Y	N	d__Bacteria;p__Bacteroidota;c__Bacteroidia;o__Bacteroidales;f__Tannerellaceae;g__Parabacteroides;s__Parabacteroides distasonis
Y8_M016	Y8	175	2441140	2455184	23666	26.7	0.7	1.58	98.86	0.57	Bacteria	GUT_GENOME096031	96.53	100	0	2514029	2507720	99.67	Isolate	N	Y	N	d__Bacteria;p__Fusobacteriota;c__Fusobacteriia;o__Fusobacteriales;f__Fusobacteriaceae;g__Fusobacterium;s__Fusobacterium animalis
YB2_M50	YB2	176	2267450	2564119	18690	56.2	19.7	1.37	87.07	1.36	Clostridiales	GUT_GENOME251083	98.35	98.3	0	2463546	15178	21.66	MAG	N	N	N	d__Bacteria;p__Firmicutes_A;c__Clostridia;o__Oscillospirales;f__Ruminococcaceae;g__Gemmiger;s__Gemmiger sp003476825
Y6_M029	Y6	181	3254974	3266374	32106	55.3	15.8	1.79	96.59	3.06	Clostridiales	GUT_GENOME251083	98.3	98.3	0	2463546	15178	21.66	MAG	N	N	N	d__Bacteria;p__Firmicutes_A;c__Clostridia;o__Oscillospirales;f__Ruminococcaceae;g__Gemmiger;s__Gemmiger sp003476825
Y5_M013	Y5	182	3931082	3914602	93480	44.2	28	1.74	99.36	1.06	Clostridiales	GUT_GENOME225869	99.51	96.82	0	2715873	123949	39.79	MAG	N	N	N	d__Bacteria;p__Firmicutes_A;c__Clostridia;o__Lachnospirales;f__Lachnospiraceae;g__Blautia;s__
Y8_M067	Y8	184	4093890	4435754	34027	51.2	23.8	1.7	91.27	1.02	Enterobacteriaceae	GUT_GENOME144544	97.5	99.97	0.04	5339468	5168620	99.67	Isolate	N	Y	N	d__Bacteria;p__Proteobacteria;c__Gammaproteobacteria;o__Enterobacterales;f__Enterobacteriaceae;g__Escherichia;s__Escherichia coli_D
Y6_M047	Y6	187	2443679	2626962	17455	51.1	1.8	1.22	91.61	1.41	Clostridiales	GUT_GENOME000268	98.85	99.33	0	3099119	237914	99.67	Isolate	N	Y	N	d__Bacteria;p__Firmicutes_A;c__Clostridia;o__Oscillospirales;f__Acutalibacteraceae;g__Clostridium_A;s__Clostridium_A leptum
YA4_M36	YA4	192	2253473	2330110	16589	61.7	10.6	1.32	91.79	4.921	Clostridiales	GUT_GENOME141047	98.71	98.66	0	3585455	29959	99.74	Isolate	N	Y	N	d__Bacteria;p__Firmicutes_A;c__Clostridia;o__Oscillospirales;f__Oscillospiraceae;g__Oscillibacter;s__Oscillibacter sp900066435
Y8_M052	Y8	193	2453354	2497281	19887	31	0.9	2.45	95.71	2.53	Firmicutes	GUT_GENOME140251	97.5	99.37	0	2244659	71963	99.74	Isolate	N	Y	N	d__Bacteria;p__Firmicutes_C;c__Negativicutes;o__Selenomonadales;f__Selenomonadaceae;g__Megamonas;s__Megamonas funiformis
YB2_M55	YB2	200	1761518	2113906	13100	60.4	119.5	1.36	82.31	1.02	Clostridiales	GUT_GENOME147678	97.1	100	0	2833887	2833887	99.74	Isolate	N	Y	N	d__Bacteria;p__Firmicutes_A;c__Clostridia;o__Oscillospirales;f__Ruminococcaceae;g__Faecalibacterium;s__Faecalibacterium prausnitzii_G
Y5_M020	Y5	201	1906305	1989361	13644	40	5.4	1.71	93.35	2.48	Streptococcus	GUT_GENOME000571	95.9	99.84	0.25	2251843	144949	99.74	Isolate	N	Y	N	d__Bacteria;p__Firmicutes;c__Bacilli;o__Lactobacillales;f__Streptococcaceae;g__Streptococcus;s__Streptococcus salivarius
Y6_M043	Y6	201	2279440	2427648	16452	49.5	1.8	1.21	92.33	1.57	Clostridiales	GUT_GENOME249375	98.42	82.48	1.23	1894498	6046	0	MAG	Y	N	N	d__Bacteria;p__Firmicutes_A;c__Clostridia;o__Oscillospirales;f__Ruminococcaceae;g__QAMM01;s__
Y6_M025	Y6	202	3740050	3705698	37410	40.9	45.5	1.73	97.28	3.65	Clostridiales	GUT_GENOME000583	98.3	99.36	0	3510290	138578	99.67	Isolate	N	Y	N	d__Bacteria;p__Firmicutes_A;c__Clostridia;o__Lachnospirales;f__Lachnospiraceae;g__Blautia;s__Blautia sp000432195
YA2_M14	YA2	202	1342696	1611474	8237	46.7	10	1.42	82.53	0.791	Firmicutes	GUT_GENOME192289	96.42	98.73	0	1615172	270524	0	MAG	N	N	N	d__Bacteria;p__Firmicutes_C;c__Negativicutes;o__Veillonellales;f__Dialisteraceae;g__Allisonella;s__Allisonella histaminiformans
Y5_M021	Y5	208	3344122	3327021	27818	63.9	5	1.46	97.98	2.53	Actinobacteria	GUT_GENOME147673	98.12	100	0	3738151	153272	99.67	Isolate	N	Y	N	d__Bacteria;p__Actinobacteriota;c__Coriobacteriia;o__Coriobacteriales;f__Eggerthellaceae;g__Eggerthella;s__Eggerthella lenta
Y6_M031	Y6	211	3337373	3492912	23289	50.8	4.9	1.54	95.23	0.32	Bacteria	GUT_GENOME001046	96.61	100	0.32	3744494	141100	99.67	Isolate	N	Y	N	d__Bacteria;p__Firmicutes;c__Bacilli;o__Erysipelotrichales;f__Erysipelotrichaceae;g__Holdemania;s__Holdemania filiformis
Y6_M040	Y6	213	2541444	2720246	16119	38.9	2.5	1.21	92.7	0.73	Clostridiales	GUT_GENOME155959	99.36	98.28	0.02	2903436	54355	0	MAG	N	N	N	d__Bacteria;p__Firmicutes_A;c__Clostridia;o__Lachnospirales;f__Lachnospiraceae;g__TF01-11;s__TF01-11 sp003149875
YB2_M31	YB2	214	2064910	2204216	14522	60.3	11.7	1.63	93.68	0	Actinobacteria	GUT_GENOME000871	95.88	100	0.81	2290660	100899	99.61	Isolate	N	Y	N	d__Bacteria;p__Actinobacteriota;c__Coriobacteriia;o__Coriobacteriales;f__Coriobacteriaceae;g__Collinsella;s__Collinsella sp002232035
Y7_M041	Y7	217	2333341	2541489	15877	59.1	4.8	1.5	89.77	2.04	Clostridiales	GUT_GENOME257450	99.03	96.6	1.36	2687276	125732	0	MAG	N	N	N	d__Bacteria;p__Firmicutes_A;c__Clostridia;o__Oscillospirales;f__Ruminococcaceae;g__Ruthenibacterium;s__Ruthenibacterium sp003149955
YA4_M30	YA4	219	1832791	1920943	11033	39.6	8	1.52	93.54	1.871	Pasteurellaceae	GUT_GENOME082800	95.63	99.58	0	2020645	205529	0	MAG	N	N	N	d__Bacteria;p__Proteobacteria;c__Gammaproteobacteria;o__Enterobacterales;f__Pasteurellaceae;g__Haemophilus_D;s__
Y7_M027	Y7	222	4111488	4281685	32906	51.2	70.8	1.48	95.74	0.29	Enterobacteriaceae	GUT_GENOME144544	97.57	99.97	0.04	5339468	5168620	99.67	Isolate	N	Y	N	d__Bacteria;p__Proteobacteria;c__Gammaproteobacteria;o__Enterobacterales;f__Enterobacteriaceae;g__Escherichia;s__Escherichia coli_D
YB3_M43	YB3	227	2608069	3249930	21154	47.3	9.7	2.11	80.04	0.21	Clostridiales	GUT_GENOME140065	99.66	99.37	0	3727780	216751	99.74	Isolate	N	N	N	d__Bacteria;p__Firmicutes_A;c__Clostridia;o__Lachnospirales;f__Lachnospiraceae;g__GCA-900066135;s__GCA-900066135 sp900066135
YB1_M21	YB1	227	2786802	2840603	19249	27.6	16	1.28	95.18	2.926	Clostridiales	GUT_GENOME149497	98.52	98.24	0	2922672	28252	0	MAG	N	N	N	d__Bacteria;p__Firmicutes_A;c__Clostridia;o__Peptostreptococcales;f__Peptostreptococcaceae;g__Romboutsia;s__Romboutsia timonensis
YB1_M33	YB1	232	2569661	2979801	15185	44.6	12.7	1.58	85.6	0.636	Clostridiales	GUT_GENOME225869	99.52	96.82	0	2715873	123949	39.79	MAG	N	N	N	d__Bacteria;p__Firmicutes_A;c__Clostridia;o__Lachnospirales;f__Lachnospiraceae;g__Blautia;s__
YA2_M12	YA2	234	3851149	4232730	30975	45.1	14.3	2.31	87.62	3.365	Bacteroidales	GUT_GENOME143131	98.26	99.42	0	5030699	3389137	99.67	Isolate	N	Y	N	d__Bacteria;p__Bacteroidota;c__Bacteroidia;o__Bacteroidales;f__Tannerellaceae;g__Parabacteroides;s__Parabacteroides distasonis
Y6_M044	Y6	237	2546142	2761093	18602	46.5	4.5	1.46	92.19	0.03	Lachnospiraceae	GUT_GENOME096206	98.87	99.42	0	3227612	263990	99.67	Isolate	N	Y	N	d__Bacteria;p__Firmicutes_A;c__Clostridia;o__Lachnospirales;f__Lachnospiraceae;g__Faecalicatena;s__Faecalicatena glycyrrhizinilyticum
YA4_M46	YA4	237	2273941	2575828	13442	44.9	10.5	1.79	86.54	1.74	Clostridiales	GUT_GENOME000659	98.55	100	0	3539975	186715	99.67	Isolate	N	N	N	d__Bacteria;p__Firmicutes_A;c__Clostridia;o__Lachnospirales;f__Lachnospiraceae;g__CAG-56;s__CAG-56 sp900066615
YB3_M24	YB3	238	3920229	3982839	31433	38.7	16.6	2.44	93.63	4.798	Clostridiales	GUT_GENOME103765	97.37	99.36	0	3065949	3065949	99.67	Isolate	N	Y	N	d__Bacteria;p__Firmicutes_A;c__Clostridia;o__Lachnospirales;f__Lachnospiraceae;g__Blautia;s__Blautia hansenii
YB4_M45	YB4	244	2446662	2923936	12463	50.2	8.5	1.32	81.31	2.367	Lachnospiraceae	GUT_GENOME145985	97.96	99.44	0.24	3592125	3592125	99.61	Isolate	N	Y	N	d__Bacteria;p__Firmicutes_A;c__Clostridia;o__Lachnospirales;f__Lachnospiraceae;g__Roseburia;s__Roseburia hominis
Y5_M011	Y5	246	3600799	3815376	21834	44.4	7.1	1.62	93.39	0.99	Bacteria	GUT_GENOME096250	99.08	100	0	4835437	94066	99.67	Isolate	N	Y	N	d__Bacteria;p__Firmicutes;c__Bacilli;o__Erysipelotrichales;f__Erysipelotrichaceae;g__Absiella;s__Absiella innocuum
YA3_M15	YA3	251	1767302	2025306	9095	39.2	5	1.59	84.44	2.821	Pasteurellaceae	GUT_GENOME207512	95.24	99.89	0	1973834	90072	0	MAG	N	N	N	d__Bacteria;p__Proteobacteria;c__Gammaproteobacteria;o__Enterobacterales;f__Pasteurellaceae;g__Haemophilus_D;s__Haemophilus_D parainfluenzae
Y8_M013	Y8	256	3863449	3888178	26782	44.4	0.5	1.41	99.05	0.31	Bacteria	GUT_GENOME096250	99.39	100	0	4835437	94066	99.67	Isolate	N	Y	N	d__Bacteria;p__Firmicutes;c__Bacilli;o__Erysipelotrichales;f__Erysipelotrichaceae;g__Absiella;s__Absiella innocuum
Y8_M045	Y8	256	3766547	3754196	25870	38.4	1.1	1.65	96.47	3.86	Clostridiales	GUT_GENOME001689	98.3	100	0.67	3404550	169124	99.74	Isolate	N	Y	N	d__Bacteria;p__Firmicutes_A;c__Clostridia;o__Lachnospirales;f__Lachnospiraceae;g__Eubacterium_E;s__Eubacterium_E hallii
Y7_M040	Y7	274	3182239	3394750	17648	45.2	6.3	1.26	90.47	3.27	Clostridiales	GUT_GENOME000139	99.51	99.37	1.74	3529520	286467	99.61	Isolate	N	Y	N	d__Bacteria;p__Firmicutes_A;c__Clostridia;o__Lachnospirales;f__Lachnospiraceae;g__Blautia_A;s__Blautia_A hydrogenotrophica
Y7_M049	Y7	278	1939703	2280850	8640	47.3	8.5	1.39	83.27	1.77	Clostridiales	GUT_GENOME253944	97.3	97.52	0	2152735	117454	0	MAG	N	N	N	d__Bacteria;p__Firmicutes_A;c__Clostridia;o__Peptostreptococcales;f__Anaerovoracaceae;g__UBA1191;s__
YA1_M8	YA1	283	4148731	4048372	25087	40.8	15.2	1.56	98.63	3.849	Clostridiales	GUT_GENOME001147	98.01	99.37	0	4192582	97301	99.67	Isolate	N	N	N	d__Bacteria;p__Firmicutes_A;c__Clostridia;o__Lachnospirales;f__Lachnospiraceae;g__Blautia_A;s__
YB3_M36	YB3	284	3164450	3637466	15537	42.7	11.3	1.83	85.23	1.766	Clostridiales	GUT_GENOME001598	98.56	99.37	0	3616950	174361	99.67	Isolate	N	Y	N	d__Bacteria;p__Firmicutes_A;c__Clostridia;o__Lachnospirales;f__Lachnospiraceae;g__Blautia_A;s__Blautia_A obeum_B
YA1_M20	YA1	285	3395594	3802457	18608	35	12.7	1.74	89.3	0	Bacteria	GUT_GENOME001340	99.89	100	0	4367630	139315	99.67	Isolate	N	N	N	d__Bacteria;p__Firmicutes;c__Bacilli;o__Erysipelotrichales;f__Erysipelotrichaceae;g__Absiella;s__
YA2_M13	YA2	287	1620592	1838615	6851	39.5	8	1.46	86.5	1.642	Pasteurellaceae	GUT_GENOME155972	95.02	99.66	0.06	1948050	190222	0	MAG	N	N	N	d__Bacteria;p__Proteobacteria;c__Gammaproteobacteria;o__Enterobacterales;f__Pasteurellaceae;g__Haemophilus_D;s__Haemophilus_D parainfluenzae_K
Y6_M039	Y6	291	2675527	2808333	11646	50	1.8	1.22	92.98	2.29	Lachnospiraceae	GUT_GENOME145985	98.21	99.44	0.24	3592125	3592125	99.61	Isolate	N	Y	N	d__Bacteria;p__Firmicutes_A;c__Clostridia;o__Lachnospirales;f__Lachnospiraceae;g__Roseburia;s__Roseburia hominis
YB2_M52	YB2	295	1685535	1933707	6906	39.4	8.5	1.74	84.64	2.526	Pasteurellaceae	GUT_GENOME082800	95.13	99.58	0	2020645	205529	0	MAG	N	N	N	d__Bacteria;p__Proteobacteria;c__Gammaproteobacteria;o__Enterobacterales;f__Pasteurellaceae;g__Haemophilus_D;s__
YB4_M7	YB4	305	3791798	3815723	19310	60.2	9.8	1.98	98.81	0.563	Deltaproteobacteria	GUT_GENOME096166	98.91	100	0	4391094	3169074	99.61	Isolate	N	Y	N	d__Bacteria;p__Desulfobacterota_A;c__Desulfovibrionia;o__Desulfovibrionales;f__Desulfovibrionaceae;g__Bilophila;s__Bilophila wadsworthia
Y6_M050	Y6	307	2882323	3116328	11847	64.9	4.3	1.44	90.26	2.23	Actinobacteria	GUT_GENOME147673	99.1	100	0	3738151	153272	99.67	Isolate	N	Y	N	d__Bacteria;p__Actinobacteriota;c__Coriobacteriia;o__Coriobacteriales;f__Eggerthellaceae;g__Eggerthella;s__Eggerthella lenta
YB2_M19	YB2	329	5167406	5135463	29796	50.4	40	1.67	97.07	3.552	Enterobacteriaceae	GUT_GENOME144544	97.05	99.97	0.04	5339468	5168620	99.67	Isolate	N	Y	N	d__Bacteria;p__Proteobacteria;c__Gammaproteobacteria;o__Enterobacterales;f__Enterobacteriaceae;g__Escherichia;s__Escherichia coli_D
Y8_M086	Y8	330	1941915	2224569	7237	51.9	0.5	1.47	84.14	3.15	Clostridiales	GUT_GENOME025676	98.13	97.27	0	2208348	1296942	0	MAG	N	N	N	d__Bacteria;p__Firmicutes_A;c__Clostridia;o__Oscillospirales;f__Acutalibacteraceae;g__CAG-177;s__CAG-177 sp003514385
Y6_M042	Y6	332	2229201	2375559	8646	38.4	1.4	1.56	92.36	1.48	Lactobacillales	GUT_GENOME141586	99.07	99.63	0	3157885	2817790	99.67	Isolate	N	Y	N	d__Bacteria;p__Firmicutes;c__Bacilli;o__Lactobacillales;f__Enterococcaceae;g__Enterococcus_B;s__Enterococcus_B faecium
Y7_M046	Y7	332	1899890	2169765	6470	49.7	3.7	1.39	86.72	0.84	Burkholderiales	GUT_GENOME096042	98.89	100	0.96	2417973	220321	99.61	Isolate	N	Y	N	d__Bacteria;p__Proteobacteria;c__Gammaproteobacteria;o__Burkholderiales;f__Burkholderiaceae;g__Oxalobacter;s__Oxalobacter formigenes_A
Y7_M047	Y7	334	2500104	2836257	9698	61.3	4.5	1.36	85.8	2.35	Clostridiales	GUT_GENOME153805	96.17	63.18	1.68	1992821	3889	0	MAG	Y	N	N	d__Bacteria;p__Firmicutes_A;c__Clostridia;o__Oscillospirales;f__Butyricicoccaceae;g__;s__
Y6_M055	Y6	357	3273830	3861013	13820	43.5	13.7	1.84	80.89	3.9	Clostridiales	GUT_GENOME096067	97.14	99.37	0	3930699	3112511	99.67	Isolate	N	Y	N	d__Bacteria;p__Firmicutes_A;c__Clostridia;o__Lachnospirales;f__Lachnospiraceae;g__Blautia_A;s__Blautia_A wexlerae
YB3_M34	YB3	372	3258600	3561078	12571	62	8.2	1.76	86.68	4.826	Clostridiales	GUT_GENOME000518	98.34	99.33	0.13	4030170	451145	99.74	Isolate	N	Y	N	d__Bacteria;p__Firmicutes_A;c__Clostridia;o__Oscillospirales;f__Oscillospiraceae;g__Flavonifractor;s__Flavonifractor plautii
Y7_M042	Y7	372	2402504	2605979	7748	47.6	5	1.44	89.71	2.48	Clostridiales	GUT_GENOME213427	96.62	83.49	1.8	2114254	3557	6.52	MAG	Y	N	N	d__Bacteria;p__Firmicutes_A;c__Clostridia;o__Peptostreptococcales;f__Anaerovoracaceae;g__;s__
YB2_M53	YB2	382	2455696	2927316	8866	58.5	10.9	1.74	83.19	0.699	Clostridiales	GUT_GENOME247421	96.68	99.3	0.47	3063528	15645	23.48	MAG	N	N	N	d__Bacteria;p__Firmicutes_A;c__Clostridia;o__Christensenellales;f__CAG-74;g__UBA11524;s__UBA11524 sp000437595
Y7_M052	Y7	391	2141800	2578773	6539	64.7	10.4	1.61	80.62	2.44	Bacteria	GUT_GENOME147673	98.98	100	0	3738151	153272	99.67	Isolate	N	Y	N	d__Bacteria;p__Actinobacteriota;c__Coriobacteriia;o__Coriobacteriales;f__Eggerthellaceae;g__Eggerthella;s__Eggerthella lenta
Y5_M022	Y5	396	3228696	3298121	11844	28.6	4.6	1.3	94.55	3.35	Clostridiales	GUT_GENOME000245	98.27	100	0	3140383	445289	99.74	Isolate	N	Y	N	d__Bacteria;p__Firmicutes_A;c__Clostridia;o__Peptostreptococcales;f__Peptostreptococcaceae;g__Intestinibacter;s__Intestinibacter bartlettii
Y7_M051	Y7	396	2766481	3352660	8972	43.1	5.3	1.56	82.18	0.34	Clostridiales	GUT_GENOME094660	98.04	99.98	0	3031447	98665	0	MAG	N	N	N	d__Bacteria;p__Firmicutes_A;c__Clostridia;o__Lachnospirales;f__Lachnospiraceae;g__Clostridium_M;s__
YA2_M10	YA2	401	3889510	4049759	15325	40.7	14.8	1.7	95.2	0.843	Clostridiales	GUT_GENOME001147	98.19	99.37	0	4192582	97301	99.67	Isolate	N	N	N	d__Bacteria;p__Firmicutes_A;c__Clostridia;o__Lachnospirales;f__Lachnospiraceae;g__Blautia_A;s__
Y7_M053	Y7	408	2573841	3145544	7735	53.2	4.3	1.43	80.56	1.27	Clostridiales	GUT_GENOME092065	99.93	99.21	0.63	3596389	88363	0	MAG	N	N	N	d__Bacteria;p__Firmicutes_A;c__Clostridia;o__Lachnospirales;f__Lachnospiraceae;g__;s__
Y5_M019	Y5	426	5473061	5685411	19125	56.3	15.1	1.48	94.05	2.22	Clostridiales	GUT_GENOME141054	98.59	97.83	0	6168028	31898	99.67	Isolate	N	Y	N	d__Bacteria;p__Firmicutes_A;c__Clostridia;o__Lachnospirales;f__Lachnospiraceae;g__Clostridium_M;s__Clostridium_M asparagiforme
YB4_M40	YB4	491	3393195	4058506	8632	43.3	7.8	1.62	83.07	0.537	Bacteria	GUT_GENOME001635	98.45	99.46	0	4496971	214854	99.67	Isolate	N	Y	N	d__Bacteria;p__Bacteroidota;c__Bacteroidia;o__Bacteroidales;f__Marinifilaceae;g__Odoribacter;s__Odoribacter splanchnicus
Y8_M082	Y8	515	4214515	4605625	10884	41.6	0.6	1.42	86.91	4.6	Bacteroidales	GUT_GENOME143505	99.09	99.25	0	5444912	5444912	99.67	Isolate	N	Y	N	d__Bacteria;p__Bacteroidota;c__Bacteroidia;o__Bacteroidales;f__Bacteroidaceae;g__Bacteroides_B;s__Bacteroides_B dorei
Y8_M085	Y8	649	3557064	4117544	6242	45.5	0.5	1.4	84.97	1.42	Clostridiales	GUT_GENOME096557	98.74	99.29	0.71	4661481	2076039	99.74	Isolate	N	Y	N	d__Bacteria;p__Firmicutes_A;c__Clostridia;o__Peptostreptococcales;f__Anaerovoracaceae;g__Emergencia;s__Emergencia timonensis
Y5_M023	Y5	792	3862847	4345600	5462	45	30.3	1.67	85.32	3.57	Bacteroidales	GUT_GENOME143131	98.6	99.42	0	5030699	3389137	99.67	Isolate	N	Y	N	d__Bacteria;p__Bacteroidota;c__Bacteroidia;o__Bacteroidales;f__Tannerellaceae;g__Parabacteroides;s__Parabacteroides distasonis

## Sheet: ST5
Table S5. rRNAs and tRNAs identified in the single-contigs of complete (circularized, no gaps) MAGs (CMAGs)
MAG ID	16S	23S	5S	tRNA
YA2_M2	16S ribosomal RNA	23S ribosomal RNA	5S ribosomal RNA	63
YA2_M1	16S ribosomal RNA	23S ribosomal RNA	5S ribosomal RNA	65
YB4_M1	16S ribosomal RNA	23S ribosomal RNA	5S ribosomal RNA	53
YB1_M3	16S ribosomal RNA	23S ribosomal RNA	5S ribosomal RNA	55
YB4_M2	16S ribosomal RNA	23S ribosomal RNA	5S ribosomal RNA	48
YB3_M1	16S ribosomal RNA	23S ribosomal RNA	5S ribosomal RNA	59
YB1_M4	16S ribosomal RNA	23S ribosomal RNA	5S ribosomal RNA	46
YA1_M1	16S ribosomal RNA	23S ribosomal RNA	5S ribosomal RNA (partial)	35
YB2_M1	16S ribosomal RNA	23S ribosomal RNA	5S ribosomal RNA	59
YB1_M1	16S ribosomal RNA	23S ribosomal RNA	5S ribosomal RNA	47
YB3_M2	16S ribosomal RNA	23S ribosomal RNA	5S ribosomal RNA	55
Y5_M017	16S ribosomal RNA	23S ribosomal RNA	5S ribosomal RNA	52
YA1_M2	16S ribosomal RNA	23S ribosomal RNA	5S ribosomal RNA	58
YA1_M3	16S ribosomal RNA (partial)	23S ribosomal RNA	5S ribosomal RNA	43
YA3_M1	16S ribosomal RNA	23S ribosomal RNA	5S ribosomal RNA	71
YB4_M4	16S ribosomal RNA	23S ribosomal RNA	5S ribosomal RNA	47
YA4_M2	16S ribosomal RNA	23S ribosomal RNA	5S ribosomal RNA	57
YA2_M3	16S ribosomal RNA	23S ribosomal RNA	5S ribosomal RNA	68
YA1_M4	16S ribosomal RNA	23S ribosomal RNA	5S ribosomal RNA	66
YB1_M6	16S ribosomal RNA	23S ribosomal RNA	5S ribosomal RNA	63
YB4_M5	16S ribosomal RNA	23S ribosomal RNA	5S ribosomal RNA	53
YB2_M5	16S ribosomal RNA	23S ribosomal RNA	5S ribosomal RNA	48
YB1_M8	16S ribosomal RNA	23S ribosomal RNA	5S ribosomal RNA	56
YB1_M7	16S ribosomal RNA	23S ribosomal RNA	5S ribosomal RNA	43
Y7_M006	16S ribosomal RNA	23S ribosomal RNA	5S ribosomal RNA	46
YA1_M5	16S ribosomal RNA	23S ribosomal RNA	5S ribosomal RNA	81
YB2_M6	16S ribosomal RNA	23S ribosomal RNA	5S ribosomal RNA	48
YA2_M5	16S ribosomal RNA	23S ribosomal RNA	5S ribosomal RNA	40
YA1_M6	16S ribosomal RNA	23S ribosomal RNA	5S ribosomal RNA	79
YA4_M3	16S ribosomal RNA (partial)	23S ribosomal RNA	5S ribosomal RNA	44
YA4_M4	16S ribosomal RNA	23S ribosomal RNA (partial)	5S ribosomal RNA (partial)	48
YA4_M5	16S ribosomal RNA (partial)	23S ribosomal RNA (partial)	5S ribosomal RNA	53
YB2_M11	16S ribosomal RNA	23S ribosomal RNA	5S ribosomal RNA	88
YB4_M7	16S ribosomal RNA	23S ribosomal RNA	5S ribosomal RNA	50
YA2_M6	16S ribosomal RNA	23S ribosomal RNA	5S ribosomal RNA	45
YA2_M7	16S ribosomal RNA	23S ribosomal RNA	5S ribosomal RNA	52
YB4_M8	16S ribosomal RNA	23S ribosomal RNA	5S ribosomal RNA	52
YA1_M7	16S ribosomal RNA	23S ribosomal RNA	5S ribosomal RNA	55
YA4_M7	16S ribosomal RNA	23S ribosomal RNA	5S ribosomal RNA	42
YA4_M8	16S ribosomal RNA	23S ribosomal RNA	5S ribosomal RNA	47
YA4_M9	16S ribosomal RNA	23S ribosomal RNA	5S ribosomal RNA	46
YB3_M12	16S ribosomal RNA	23S ribosomal RNA	5S ribosomal RNA	52
YB3_M13	16S ribosomal RNA	23S ribosomal RNA	5S ribosomal RNA	30
YB3_M14	16S ribosomal RNA	23S ribosomal RNA	5S ribosomal RNA	54
YA2_M8	16S ribosomal RNA	23S ribosomal RNA	5S ribosomal RNA	49
YB4_M11	16S ribosomal RNA	23S ribosomal RNA	5S ribosomal RNA	45
YB4_M12	16S ribosomal RNA	23S ribosomal RNA	5S ribosomal RNA	50
YB2_M15	16S ribosomal RNA	23S ribosomal RNA (partial)	5S ribosomal RNA	52
YA2_M9	16S ribosomal RNA	23S ribosomal RNA	5S ribosomal RNA	52
Y6_M023	16S ribosomal RNA	23S ribosomal RNA	5S ribosomal RNA	51
YB3_M16	16S ribosomal RNA	23S ribosomal RNA	5S ribosomal RNA	56
YB3_M18	16S ribosomal RNA	23S ribosomal RNA	5S ribosomal RNA	51
YB2_M17	16S ribosomal RNA	23S ribosomal RNA	5S ribosomal RNA	37
YB4_M15	16S ribosomal RNA	23S ribosomal RNA	5S ribosomal RNA	33
YA1_M10	16S ribosomal RNA	23S ribosomal RNA	5S ribosomal RNA	43
YB4_M14	16S ribosomal RNA	23S ribosomal RNA (partial)	5S ribosomal RNA	41
YA4_M14	16S ribosomal RNA	23S ribosomal RNA	5S ribosomal RNA	46
YB2_M20	16S ribosomal RNA	23S ribosomal RNA	5S ribosomal RNA	45
YB1_M14	16S ribosomal RNA	23S ribosomal RNA	5S ribosomal RNA	51
YB4_M17	16S ribosomal RNA	23S ribosomal RNA	5S ribosomal RNA	68
YB1_M16	16S ribosomal RNA	23S ribosomal RNA	5S ribosomal RNA	40
YB2_M21	16S ribosomal RNA	23S ribosomal RNA	5S ribosomal RNA	46
YA4_M18	16S ribosomal RNA	23S ribosomal RNA	5S ribosomal RNA	42
YB1_M18	16S ribosomal RNA	23S ribosomal RNA	5S ribosomal RNA	49
YB2_M23	16S ribosomal RNA	23S ribosomal RNA	5S ribosomal RNA	40
Y7_M027	16S ribosomal RNA (partial)	23S ribosomal RNA (partial)	5S ribosomal RNA	74
YB1_M19	16S ribosomal RNA	23S ribosomal RNA	5S ribosomal RNA	61
YB2_M24	16S ribosomal RNA	23S ribosomal RNA	5S ribosomal RNA	49
YB1_M20	16S ribosomal RNA	23S ribosomal RNA	5S ribosomal RNA	43
YA4_M23	16S ribosomal RNA	23S ribosomal RNA	5S ribosomal RNA	51
YA3_M4	16S ribosomal RNA	23S ribosomal RNA	5S ribosomal RNA	48
YA1_M14	16S ribosomal RNA	23S ribosomal RNA	5S ribosomal RNA	55
YA3_M5	16S ribosomal RNA	23S ribosomal RNA	5S ribosomal RNA	75
YA4_M24	16S ribosomal RNA	23S ribosomal RNA	5S ribosomal RNA	40
YA4_M26	16S ribosomal RNA	23S ribosomal RNA	5S ribosomal RNA	45
YB2_M30	16S ribosomal RNA	23S ribosomal RNA	5S ribosomal RNA	41
YA4_M30	16S ribosomal RNA	23S ribosomal RNA	5S ribosomal RNA	28
YA4_M31	16S ribosomal RNA	23S ribosomal RNA (partial)	5S ribosomal RNA	40
YA4_M32	16S ribosomal RNA (partial)	23S ribosomal RNA	5S ribosomal RNA	30
YB3_M27	16S ribosomal RNA	23S ribosomal RNA	5S ribosomal RNA	77
YB1_M26	16S ribosomal RNA	23S ribosomal RNA	5S ribosomal RNA	36
YA4_M33	16S ribosomal RNA	23S ribosomal RNA	5S ribosomal RNA	52
YB4_M25	16S ribosomal RNA	23S ribosomal RNA	5S ribosomal RNA	59
YA4_M34	16S ribosomal RNA	23S ribosomal RNA (partial)	5S ribosomal RNA	41
YB2_M34	16S ribosomal RNA	23S ribosomal RNA	5S ribosomal RNA (partial)	64
YA4_M35	16S ribosomal RNA	23S ribosomal RNA (partial)	5S ribosomal RNA	43
YB3_M29	16S ribosomal RNA	23S ribosomal RNA	5S ribosomal RNA	67
Y8_M066	16S ribosomal RNA	23S ribosomal RNA	5S ribosomal RNA	57
YB3_M31	16S ribosomal RNA	23S ribosomal RNA (partial)	5S ribosomal RNA (partial)	66
YB2_M39	16S ribosomal RNA (partial)	23S ribosomal RNA	5S ribosomal RNA	52
Y8_M067	16S ribosomal RNA	23S ribosomal RNA (partial)	5S ribosomal RNA	73
YA1_M17	16S ribosomal RNA	23S ribosomal RNA	5S ribosomal RNA	35
YA3_M7	16S ribosomal RNA	23S ribosomal RNA	5S ribosomal RNA	86
YB4_M32	16S ribosomal RNA	23S ribosomal RNA	5S ribosomal RNA	32
YA1_M19	16S ribosomal RNA	23S ribosomal RNA	5S ribosomal RNA	70
YB4_M33	16S ribosomal RNA (partial)	#N/A	5S ribosomal RNA	48
YB1_M29	16S ribosomal RNA	23S ribosomal RNA	5S ribosomal RNA	56
YA1_M20	16S ribosomal RNA	23S ribosomal RNA	5S ribosomal RNA	31
YB2_M44	16S ribosomal RNA	23S ribosomal RNA	5S ribosomal RNA	35
YA3_M9	16S ribosomal RNA	23S ribosomal RNA (partial)	5S ribosomal RNA	53
YB1_M32	16S ribosomal RNA	23S ribosomal RNA	5S ribosomal RNA (partial)	32
YB4_M36	16S ribosomal RNA	23S ribosomal RNA (partial)	5S ribosomal RNA	37
YA1_M23	16S ribosomal RNA	23S ribosomal RNA	5S ribosomal RNA	34
YB3_M34	16S ribosomal RNA (partial)	23S ribosomal RNA	5S ribosomal RNA	34
YB3_M35	16S ribosomal RNA	23S ribosomal RNA	5S ribosomal RNA	44
YB1_M35	16S ribosomal RNA	23S ribosomal RNA	5S ribosomal RNA	67
Y5_M023	16S ribosomal RNA	23S ribosomal RNA	5S ribosomal RNA	61
YA1_M24	16S ribosomal RNA	23S ribosomal RNA	5S ribosomal RNA	50
YA4_M50	16S ribosomal RNA	23S ribosomal RNA	5S ribosomal RNA	28
YA4_M53	16S ribosomal RNA	23S ribosomal RNA	5S ribosomal RNA	31
YB2_M54	16S ribosomal RNA	23S ribosomal RNA	5S ribosomal RNA	47
YB4_M44	16S ribosomal RNA	23S ribosomal RNA	5S ribosomal RNA	42
YB1_M36	16S ribosomal RNA (partial)	23S ribosomal RNA	5S ribosomal RNA	47
YB1_M37	16S ribosomal RNA	23S ribosomal RNA	5S ribosomal RNA	43
YB3_M41	16S ribosomal RNA	23S ribosomal RNA	5S ribosomal RNA	40

## Sheet: ST6
Table S6. Summary of deep sequencing data of human gut metagnomes in recent representative studies
Illumina-style sequencing data of human gut metagnomes
Published literature	DOI	Number of samples	Throughtput (Gbp)	≥30 Gbp (%)	<10 Gbp (%)	<5 Gbp (%)
Edoardo et al., 2019	10.1016/J.CELL.2019.01.001	9316	4.10 ± 3.38 (0.002-41.95)	0.075	94.46	68.81
Nayfach et al., 2019	10.1038/s41586-019-1058-x	3810	4.68 ± 3.88 (0.0000002-47.79)	0.0126	90.16	66.9
Nanopore sequencing data of human gut metagnomes
Published literature	DOI	Number of samples	Throughtput (Gbp)	N50 (Kbp)
Bertrand et al., 2019	10.1038/s41587-019-0191-2	28	3.14 ± 2.09 (0.07-8)	2.71 ± 1.67 (0.6-6.4)
Moss et al., 2020	10.1038/s41587-020-0422-6	13	15.87 ± 5.86 (6.10-27.40)	2.83 ± 1.12 (1.43-5.21)
PacBio sequencing data of human gut metagnomes
Published literature	DOI	Number of samples	Throughtput (Gbp)	N50 (Kbp)
Beaulaurier et al., 2017	10.1038/nbt.4037	2	2.79 ± 0.27 (2.60-2.98)	6.14 ± 0.23 (5.99-6.31)
Suzuki et al., 2019	10.1186/s40168-019-0737-z	12	11.83 ± 3.81 (7.54-22.40)	126.22 ± 86.65 (24.64-279.20)

## Sheet: ST7
Table S7. The quality of metganomic-assembled genomes (MAGs) in subsample datasets
Raw data									5 Gbp							10 Gbp
MAG	Subject	Completeness (%)	Contamination (%)	N50 length	Genome size	Protein	KEGG	CAZY	Completeness (%)	Contamination (%)	N50 length	Genome size	Protein	KEGG	CAZY	Completeness (%)	Contamination (%)	N50 length	Genome size	Protein	KEGG	CAZY
Y5_M001	Y5	98.83	0	492172	3664656	3409	1462	29	50.22	0.76	3864	2209263	2590	1049	23	97.2	0	24771	3607267	3549	1447	28
Y5_M002	Y5	97.95	0	150575	3511533	3246	1226	54	97.27	0	59110	3656328	3410	1221	54	97.95	0	91011	3429646	3167	1218	52
Y5_M003	Y5	97.31	0	1034254	1984595	1817	994	20	82.02	1.006	6053	1666268	1773	900	18	96.97	0	47437	1972706	1835	996	20
Y5_M004	Y5	96.83	0	235341	2954283	2698	1280	46	96.79	0	224168	2947296	2698	1278	46	96.83	0	257789	2956484	2712	1280	46
Y5_M005	Y5	85.44	0	85970	2337973	2181	1078	45	85.44	0	68492	2274076	2144	1064	45	84.17	0	68492	2256130	2117	1053	42
Y5_M006	Y5	100	0.21	159626	2541033	2376	1214	34	32.12	0	2828	901653	1113	576	18	97.3	1.793	11081	2460480	2512	1200	33
Y5_M007	Y5	98.1	0.32	129569	2809066	2558	1253	23	90.29	0.949	29788	2718662	2542	1218	23	97.78	0.316	63166	2793318	2559	1251	23
Y5_M008	Y5	97.66	0.58	302803	2902849	2624	1252	49	12.93	0	2552	607194	728	370	22	80.3	2.436	7478	2599996	2652	1146	43
Y5_M009	Y5	98.73	0.63	61862	3432182	3016	1290	39	4.166	0	2287	176318	227	108	8	52.91	0.632	3856	2048393	2221	924	31
Y5_M010	Y5	90.05	0.88	371391	2820818	2667	1190	40	90.05	0.877	119703	2780346	2646	1183	35	89.47	0.877	148350	2781763	2637	1174	35
Y5_M011	Y5	93.39	0.99	21834	3600799	3589	1293	28	13.23	0	2563	610991	788	328	10	63.99	0.314	5479	2821980	3113	1082	26
Y5_M012	Y5	99.32	1.01	750498	2251590	2128	972	29	99.32	9.06	319889	2354272	2222	979	29	99.32	19.12	596776	2477164	2340	1010	31
Y5_M013	Y5	99.36	1.06	93480	3931082	3757	1457	64	98.56	2.229	24082	3637689	3553	1435	64	99.04	2.335	60869	3668415	3499	1433	64
Y5_M014	Y5	98.73	1.27	140590	2890419	2602	1269	39	98.73	1.265	84012	2880830	2604	1263	39	98.73	1.582	88579	2895282	2613	1267	39
Y5_M015	Y5	97.98	1.34	423012	3000589	2535	1086	76	97.65	1.067	24321	2898862	2531	1081	76	97.98	0.671	120144	2937341	2473	1084	76
Y5_M016	Y5	94.87	1.58	111777	5658690	5159	1733	49	16.66	0	3084	2002007	2357	909	28	85.57	3.797	8553	5153665	5169	1666	47
Y5_M017	Y5	99.98	1.7	307567	2366404	2206	1213	19	99.98	1.896	231799	2356934	2204	1214	19	99.98	1.696	179717	2358283	2199	1215	19
Y5_M018	Y5	82.55	2.01	113526	2457623	2417	1095	30	41.15	0.894	3598	1270184	1518	722	25	82.21	2.237	18738	2309570	2367	1076	30
Y5_M019	Y5	94.05	2.22	19125	5473061	5089	1679	40	3.253	0	2566	911419	1078	470	16	68.21	1.793	4967	4320080	4533	1447	34
Y5_M020	Y5	93.35	2.48	13644	1906305	1892	1052	33	0	0	2084	15094	0	0	0	26.55	0.254	2719	486952	582	372	13
Y5_M021	Y5	97.98	2.53	27818	3344122	3017	1181	13	0	0	2265	41694	51	19	0	32.74	0.806	2911	1300578	1452	586	9
Y5_M022	Y5	94.55	3.35	11844	3228696	3269	1273	25	0	0	2388	29542	40	10	0	0	0	2588	321043	407	151	3
Y5_M023	Y5	85.32	3.57	5462	3862847	3807	1292	74	0	0	5174	72583	73	42	2	24.83	0.384	2781	1094027	1221	500	39
Y6_M001	Y6	100	0.12	232672	1911557	1628	921	12	0	0	2316	2316	0	0	0	0	0	2223	235024	291	134	3
Y6_M002	Y6	100	0.7	385720	4028272	3869	1527	28	93.53	3.873	8087	3707292	4009	1486	26	99.27	1.056	107715	4014046	3875	1520	28
Y6_M003	Y6	100	0.81	127080	2263860	1935	1030	26	21.39	0	2570	749176	860	432	8	93.62	0.806	9418	2139191	1989	1001	25
Y6_M004	Y6	100	0.94	69474	3639120	3612	1285	44	99.05	1.886	16443	3518360	3614	1280	44	100	0.943	43243	3565213	3537	1279	44
Y6_M005	Y6	99.98	1.5	105216	2357956	2220	1216	21	99.38	1.497	36323	2331665	2211	1209	21	99.98	2.994	98375	2383500	2232	1214	21
Y6_M006	Y6	99.66	0.04	119513	4294926	3991	2882	50	99.66	0.037	85988	4284999	3981	2881	50	99.66	0.037	81024	4306441	4000	2883	50
Y6_M007	Y6	99.36	0	172616	3204508	2912	1317	38	99.36	0.019	132429	3215134	2924	1317	38	99.36	0.039	131659	3208712	2925	1320	38
Y6_M008	Y6	99.32	0.67	358118	2067093	1896	945	29	99.1	0.692	42265	2047840	1932	943	29	99.32	0.671	130502	2061536	1894	945	29
Y6_M009	Y6	99.32	1.36	99657	2613407	2521	1198	22	1.489	0	2269	132550	178	101	3	70.4	0.167	3582	1792276	2132	976	18
Y6_M010	Y6	99.29	0	391268	4134359	3855	1404	28	12.69	0	2397	762922	950	453	9	90.17	2.112	7329	3809863	4037	1386	26
Y6_M011	Y6	99.05	0.94	47828	3589801	3669	1267	45	0	0	2207	67173	86	34	2	16.82	0	2958	1029449	1288	491	17
Y6_M012	Y6	98.65	0.27	239702	3062318	2773	1187	38	41.09	0.268	2686	1261362	1512	646	21	95.02	1.148	14325	2970272	2901	1182	38
Y6_M013	Y6	98.59	1.41	487020	2492297	2433	1049	11	12.41	0	2335	266803	349	185	2	86.12	0.774	4812	2037327	2319	968	9
Y6_M014	Y6	98.23	2.11	53977	2873580	2841	1232	35	0	0	1423	6781	0	0	0	26.19	0	2550	616791	800	420	13
Y6_M015	Y6	98.09	3.38	91891	4556695	4157	1536	97	0	0	1721	19644	0	0	0	17.65	0	2478	898536	1098	456	35
Y6_M016	Y6	97.98	0	229284	2271569	2123	1030	20	41.93	0	2926	945660	1118	526	9	92.95	1.342	14308	2199302	2202	1019	20
Y6_M017	Y6	97.98	0.34	459848	2106057	1980	974	36	97.98	1.006	235949	2127611	1996	975	36	97.98	1.677	314674	2112459	1991	976	36
Y6_M018	Y6	97.98	1.14	143719	3072655	2655	1089	76	97.98	1.006	128852	3035304	2611	1078	77	97.98	1.006	128846	3032327	2617	1079	77
Y6_M019	Y6	97.98	3.8	82331	1833188	1970	1038	20	88.62	1.569	7229	1619952	1876	995	19	92.2	4.557	11748	1714957	1904	989	20
Y6_M020	Y6	97.95	0	117699	3574824	3225	1225	64	97.27	0	93133	3550460	3216	1220	64	97.95	0	94116	3529583	3190	1219	64
Y6_M021	Y6	97.95	0	37828	2319078	2051	1101	42	97.66	0.877	22647	2295419	2047	1096	42	96.19	0	26469	2278267	2011	1079	42
Y6_M022	Y6	97.95	0.81	57902	5015987	4724	2896	68	0	0	2062	15202	0	0	0	12.06	0	2593	999585	1213	894	29
Y6_M023	Y6	97.67	2.22	107228	3503422	3176	1257	62	97.36	5.083	82950	3403301	3050	1243	61	97.67	6.962	91262	3475844	3135	1252	61
Y6_M024	Y6	97.29	1.01	67543	2565693	2408	1061	23	0	0	2151	2151	0	0	0	0	0	2695	194613	229	104	1
Y6_M025	Y6	97.28	3.65	37410	3740050	3690	1318	59	93.1	2.721	22131	3548163	3520	1294	58	93.81	2.837	22131	3591947	3559	1288	59
Y6_M026	Y6	97.1	1.45	121780	3085176	2775	1187	58	0	0	2151	34565	61	24	2	30.14	0.06	3002	1127989	1308	586	30
Y6_M027	Y6	97.07	0	175722	3145971	3163	1304	28	96.91	0.584	130639	3127682	3136	1299	28	96.79	0.584	142159	3127156	3143	1297	28
Y6_M028	Y6	96.97	0.92	53205	2544869	2232	1056	31	0	0	0	0	0	0	0	0	0	2469	176609	212	115	6
Y6_M029	Y6	96.59	3.06	32106	3254974	2885	1241	58	90.54	3.061	8342	2900967	2711	1181	55	94.55	1.36	17672	3064689	2680	1212	57
Y6_M030	Y6	95.63	0.47	52568	2540787	2185	1015	54	0	0	2118	20220	29	7	0	24.48	0.335	2752	678539	740	369	19
Y6_M031	Y6	95.23	0.32	23289	3337373	3126	1112	35	7.183	0	2333	173070	217	107	4	60.79	0	3481	2062207	2332	819	27
Y6_M032	Y6	95.23	0.68	24937	2288652	2172	1012	28	0	0	0	0	0	0	0	0	0	2354	4550	0	0	0
Y6_M033	Y6	95.11	1.15	96093	5917057	5027	1468	119	15.11	0	2611	1268364	1482	563	42	81.86	2.468	6996	5254062	5175	1404	109
Y6_M034	Y6	94.39	0	206885	2635293	2507	1178	41	93.63	0.636	97871	2591821	2479	1171	41	94.26	0.636	183672	2612708	2496	1170	41
Y6_M035	Y6	93.93	1.98	13574	2748915	2691	1179	28	0	0	0	0	0	0	0	0	0	1840	2198	0	0	0
Y6_M037	Y6	93.67	0.06	74199	2787581	2492	1216	43	0	0	2261	2261	0	0	0	0	0	2488	320461	392	226	13
Y6_M038	Y6	93.03	1.94	66151	3152774	2881	1266	37	45.71	0.632	3069	1428053	1650	816	26	88.7	1.424	10354	2799629	2719	1213	34
Y6_M039	Y6	92.98	2.29	11646	2675527	2604	1176	56	0	0	0	0	0	0	0	0	0	2318	2318	0	0	0
Y6_M040	Y6	92.7	0.73	16119	2541444	2284	1024	47	0	0	0	0	0	0	0	0	0	2106	24064	30	8	1
Y6_M042	Y6	92.36	1.48	8646	2229201	2416	1178	34	0	0	2993	2993	0	0	0	0	0	4532	16905	0	0	0
Y6_M043	Y6	92.33	1.57	16452	2279440	2333	1027	54	0	0	0	0	0	0	0	0	0	2203	10164	0	0	0
Y6_M044	Y6	92.19	0.03	18602	2546142	2443	1182	48	0	0	2096	55332	70	41	4	45.06	0	3278	1360180	1546	751	32
Y6_M045	Y6	91.81	0.23	132391	2439692	2347	1120	30	49.57	0.409	3429	1460106	1734	772	23	89.18	0.584	28532	2392515	2366	1096	30
Y6_M046	Y6	91.77	0.63	73135	4162245	3660	1282	57	90.09	1.371	26885	3991362	3560	1258	57	90.46	1.74	43190	4068254	3574	1271	57
Y6_M047	Y6	91.61	1.41	17455	2443679	2295	1040	51	0	0	0	0	0	0	0	0	0	2203	11657	0	0	0
Y6_M048	Y6	91.57	0.65	18149	1682584	1470	801	37	0	0	0	0	0	0	0	0	0	2014	2014	0	0	0
Y6_M049	Y6	91.22	0	155203	2947491	2832	1222	47	90.64	0	81726	2926990	2835	1222	47	84.21	0	96247	2783347	2681	1154	47
Y6_M050	Y6	90.26	2.23	11847	2882323	2687	1092	11	0	0	2164	79246	104	59	0	45.21	0.806	2835	1373229	1504	657	8
Y6_M051	Y6	89.96	1.49	71581	5304775	4860	1542	76	0	0	0	0	0	0	0	0.159	0	2112	153981	191	95	7
Y6_M053	Y6	88.6	1.27	88715	2849354	2720	1224	49	0	0	2139	51615	67	34	2	44.86	0.077	3031	1318526	1579	742	39
Y6_M054	Y6	87.07	4.49	32779	1979469	1946	611	16	0	0	2309	4356	0	0	0	18.5	0	2339	271405	347	127	5
Y6_M055	Y6	80.89	3.9	13820	3273830	3226	1132	46	67.06	2.109	5140	2456624	2633	956	38	77.81	2.531	9586	2841344	2745	1007	44
Y7_M001	Y7	100	0	189648	1796672	1752	938	8	7.087	0	2342	156711	193	127	2	80.2	0.842	4311	1344842	1543	807	7
Y7_M002	Y7	100	0.61	181066	2289562	1862	945	60	98.93	1.174	42048	2245606	1875	942	58	99.69	0.696	107606	2248894	1836	936	59
Y7_M003	Y7	99.36	0	238602	3223805	2961	1308	39	99.36	0	124905	3214829	2962	1307	39	99.32	0.632	124032	3218348	2964	1304	39
Y7_M004	Y7	99.32	0	125549	3037858	2710	1127	57	27.66	0	2562	934174	1094	454	25	95.88	0.391	10974	2906559	2819	1108	56
Y7_M005	Y7	99.32	1.68	201584	2159421	2035	959	30	99.32	1.677	105180	2153462	2036	958	30	99.32	1.677	142930	2155546	2031	956	30
Y7_M006	Y7	99.29	0	281350	2352779	2164	1040	8	99.29	0	60054	2336441	2171	1040	8	99.29	0	89991	2337227	2156	1039	8
Y7_M007	Y7	99.29	0	217415	4210329	3972	1404	28	0	0	2082	30668	42	23	0	42.11	0.234	2597	1647062	2062	781	16
Y7_M008	Y7	99.19	0.81	177018	2330671	1997	1006	31	99.19	0.806	147633	2330692	1991	1007	31	99.19	0.806	174842	2329848	1990	1006	31
Y7_M009	Y7	99.03	0.48	147409	3209500	2994	1227	47	94.68	0	110816	3014561	2804	1153	47	94.2	0	110815	2925168	2689	1138	46
Y7_M010	Y7	98.94	0.63	224986	3291088	2918	1270	60	98.94	0.632	186052	3306250	2939	1269	60	98.94	0.632	185949	3316132	2953	1268	60
Y7_M011	Y7	98.83	0	294705	3645657	3413	1447	29	0	0	2315	284217	388	206	1	72.89	0.194	4767	2915600	3304	1272	26
Y7_M012	Y7	98.83	2.3	364995	3150047	2997	1253	44	98.83	1.656	131435	3079154	2928	1253	44	99.41	1.656	174866	3105859	2946	1251	44
Y7_M013	Y7	98.65	0	446707	1943438	1789	914	39	98.65	0	229395	1941428	1788	916	39	98.65	0	229395	1941706	1789	916	39
Y7_M014	Y7	98.65	0.67	294377	2720082	2504	1081	26	98.65	0.671	79401	2690453	2492	1080	26	98.65	0.671	103114	2700138	2495	1081	26
Y7_M015	Y7	98.65	3.36	195364	2521046	2251	1036	37	30.63	0	2692	703301	827	383	11	89.45	2.593	10126	2329834	2287	986	37
Y7_M016	Y7	98.58	0	214085	2228640	2066	1055	9	23.6	0	2690	661484	817	434	4	92.93	1.182	9414	2100162	2176	1009	9
Y7_M017	Y7	98.15	0	407434	2185868	1794	908	41	97.38	0.806	54326	2144273	1783	906	41	98.15	0.46	159107	2170430	1795	909	41
Y7_M018	Y7	97.98	0	187216	2510970	2199	1054	59	97.31	0	159857	2473429	2164	1052	59	97.98	0	169475	2494860	2177	1053	59
Y7_M019	Y7	97.98	1.01	168869	2580306	2410	1065	15	68.78	1.51	4232	1894589	2145	878	13	96.97	1.006	25824	2511721	2395	1063	15
Y7_M020	Y7	97.98	1.34	157524	2800003	2420	1063	74	97.98	1.342	83898	2842568	2442	1064	74	97.98	1.342	88001	2800691	2418	1061	74
Y7_M021	Y7	97.95	0.17	175142	2620531	2421	1107	35	96.3	0	22307	2515272	2356	1082	35	94.89	0	29622	2534998	2353	1080	35
Y7_M022	Y7	97.95	0.68	349857	2772372	2352	1044	51	97.95	0.68	225987	2777398	2345	1044	51	97.95	0.68	286424	2775624	2342	1044	51
Y7_M023	Y7	97.73	0.68	32010	2489563	2153	1051	51	95.24	1.36	14930	2375362	2049	1026	51	92.17	0.68	15316	2325557	1995	981	50
Y7_M024	Y7	97.02	0.24	230620	2917234	2589	1229	59	70.55	2.045	4301	2223214	2467	1076	48	94.75	0.483	30173	2844078	2601	1215	59
Y7_M025	Y7	96.81	0.32	106175	2736018	2636	1151	42	96.81	0.318	43356	2646795	2551	1142	42	95.52	0.955	92046	2674422	2578	1143	42
Y7_M026	Y7	95.97	3.44	35848	2433845	2313	1163	29	0	0	0	0	0	0	0	0	0	2232	71726	92	45	2
Y7_M027	Y7	95.74	0.29	32906	4111488	3897	2851	50	83.19	1.202	23620	3679435	3470	2592	51	79.67	0.037	23453	3384475	3154	2414	46
Y7_M028	Y7	95.32	3.8	183073	2615320	2458	1132	31	94.73	3.508	61887	2529564	2398	1096	31	95.32	2.923	84089	2617303	2488	1125	31
Y7_M029	Y7	94.73	1.36	96483	2345873	2028	1074	42	90.91	1.578	12158	2199443	2066	1056	42	94.73	1.364	58099	2303033	1999	1070	42
Y7_M030	Y7	94.47	0	181278	2257939	1925	927	56	80.93	0.691	7112	1959702	1940	862	54	93.85	0.092	57062	2222241	1908	923	55
Y7_M031	Y7	94.3	0	124297	3216006	2708	1200	53	65.49	0.316	4625	2419214	2443	1000	48	94.3	0.336	34341	3155385	2710	1190	53
Y7_M032	Y7	94.01	0.23	27618	2841924	2823	1222	34	73.94	0.704	3677	1502855	1765	911	21	81.33	0.704	13742	2561771	2593	1136	32
Y7_M033	Y7	93.91	0.69	25535	2885382	2591	1161	59	0	0	0	0	0	0	0	0	0	2017	35396	45	14	0
Y7_M034	Y7	92.51	0	164972	2708760	2373	1045	58	91.83	0	104353	2700468	2380	1048	58	91.83	0.68	126929	2750489	2428	1051	58
Y7_M035	Y7	92.4	0	166317	2872045	2526	1159	53	4.385	0	2372	108710	134	70	6	43.05	0	3260	1594262	1774	729	40
Y7_M036	Y7	91.89	0	68520	2438166	2133	1047	44	4.166	0	2521	193816	215	90	10	34.09	0	4332	1585516	1619	738	34
Y7_M037	Y7	91.42	1.27	124293	3203073	2974	1114	37	0	0	2044	36663	55	23	2	35.32	0	2715	1162767	1421	536	18
Y7_M038	Y7	90.6	0.67	180950	2503541	2369	1067	28	78.86	1.363	6776	2208248	2381	1012	27	90.6	1.342	55231	2469627	2346	1061	28
Y7_M039	Y7	90.56	0	99826	2918934	3068	1136	34	69.33	0.471	4869	2265268	2690	1024	32	90.09	0.471	32694	2826591	2999	1132	34
Y7_M040	Y7	90.47	3.27	17648	3182239	3146	1306	37	0	0	3274	64891	61	30	1	0	0	4011	130741	147	49	3
Y7_M041	Y7	89.77	2.04	15877	2333341	2283	978	28	0	0	0	0	0	0	0	0	0	2013	6521	0	0	0
Y7_M042	Y7	89.71	2.48	7748	2402504	2600	1208	17	0	0	0	0	0	0	0	0	0	2034	22607	33	19	0
Y7_M043	Y7	89.22	3.8	221176	7413540	6455	1765	109	0	0	2498	305570	383	131	6	43.63	0.393	3739	3896743	4409	1274	83
Y7_M044	Y7	88.79	2.53	24744	2162424	2080	1194	49	0	0	2472	10193	0	0	0	0	0	2573	311594	378	227	9
Y7_M046	Y7	86.72	0.84	6470	1899890	2043	1155	24	0	0	0	0	0	0	0	0	0	0	0	0	0	0
Y7_M047	Y7	85.8	2.35	9698	2500104	2592	1027	10	0	0	0	0	0	0	0	0	0	1782	6515	0	0	0
Y7_M048	Y7	84.79	0.58	221315	2439366	2243	1069	21	84.91	0.584	93993	2429538	2235	1068	21	84.91	0.584	111252	2439615	2243	1070	21
Y7_M049	Y7	83.27	1.77	8640	1939703	2015	937	7	5.172	0	2494	10140	0	0	0	26.01	0	2368	445417	550	312	1
Y7_M051	Y7	82.18	0.34	8972	2766481	2682	1279	34	0	0	0	0	0	0	0	1.116	0	2341	23448	36	19	0
Y7_M052	Y7	80.62	2.44	6539	2141800	2141	964	8	0	0	2089	40113	53	28	0	31.8	0	2770	869088	959	490	5
Y7_M053	Y7	80.56	1.27	7735	2573841	2714	1143	31	0	0	0	0	0	0	0	0	0	2484	4580	0	0	0
Y8_M001	Y8	100	0.47	187857	2819010	2347	1161	41	23.16	0.947	2415	664397	766	381	12	90.57	1.92	8274	2589621	2422	1116	38
Y8_M002	Y8	100	0.81	285812	2349738	1999	1057	30	100	0.806	171876	2355023	2001	1056	30	100	0.806	171876	2375942	2026	1056	31
Y8_M003	Y8	99.61	4.85	46103	2406709	2524	1075	24	0	0	0	0	0	0	0	0	0	0	0	0	0	0
Y8_M005	Y8	99.51	0	102040	3024792	2796	1242	45	99.51	0	66008	2989285	2755	1236	44	99.51	0	86728	3013680	2790	1238	45
Y8_M006	Y8	99.41	0	98932	4651010	4050	1532	54	0	0	2079	2079	0	0	0	0	0	2101	19458	0	0	0
Y8_M007	Y8	99.36	2.97	85519	3511379	3237	1322	75	0	0	2671	21329	23	10	2	10.6	0	2762	814407	946	435	36
Y8_M008	Y8	99.32	1.01	301592	2028872	1885	943	29	0	0	0	0	0	0	0	0	0	2067	25209	34	16	0
Y8_M009	Y8	99.32	2.01	203558	3014900	2744	1132	53	99.32	0	149332	2958194	2698	1132	53	99.32	2.013	139612	3018236	2751	1130	53
Y8_M010	Y8	99.19	0.27	188188	3859857	3148	1085	21	0	0	0	0	0	0	0	0	0	3129	3129	0	0	0
Y8_M011	Y8	99.19	0	361953	2140723	1787	934	25	0	0	0	0	0	0	0	0	0	0	0	0	0	0
Y8_M012	Y8	99.19	0.81	190009	2335051	1974	1020	30	0	0	0	0	0	0	0	0	0	3101	3101	0	0	0
Y8_M013	Y8	99.05	0.31	26782	3863449	3837	1384	31	0	0	0	0	0	0	0	0	0	0	0	0	0	0
Y8_M014	Y8	99.05	0	95431	2905198	3013	1154	35	75.39	0.471	4423	2117391	2522	969	29	99.05	0	30690	2846562	3004	1151	35
Y8_M015	Y8	99.04	2.22	120057	3160481	2880	1111	36	0	0	2553	2553	0	0	0	0	0	2353	85970	110	50	1
Y8_M016	Y8	98.86	0.57	23666	2441140	2503	1105	22	0	0	0	0	0	0	0	0	0	0	0	0	0	0
Y8_M017	Y8	98.83	0	508547	3795263	3561	1475	29	4.166	0	2297	58097	80	44	1	40.65	1.724	3113	1932975	2342	993	18
Y8_M018	Y8	98.83	0.88	273283	2932606	2761	1251	46	0	0	0	0	0	0	0	0	0	2237	148127	197	115	7
Y8_M019	Y8	98.73	0	144259	2861153	2571	1206	21	17.16	0	2808	647709	756	409	4	92.35	1.639	7888	2607545	2632	1165	19
Y8_M020	Y8	98.65	0.67	152551	2427876	2244	1138	40	0	0	2947	91395	101	45	5	29.06	0	4054	805200	816	408	29
Y8_M021	Y8	98.63	0	165590	3223895	2863	1189	47	0	0	0	0	0	0	0	0	0	2279	53485	70	28	1
Y8_M022	Y8	98.58	0.71	114552	2966184	2799	1301	19	73.9	1.418	4221	2271622	2622	1152	14	97.87	0.709	44360	2937867	2801	1301	19
Y8_M023	Y8	98.58	0	143707	2174346	1964	1022	14	0	0	0	0	0	0	0	2.821	0	2187	33295	57	30	0
Y8_M024	Y8	98.38	1.61	71006	2631286	2464	1123	22	0	0	0	0	0	0	0	0	0	2500	4531	0	0	0
Y8_M025	Y8	98.32	0.67	245497	2461225	2333	1102	17	33.18	0.335	2740	789005	936	514	9	94.85	2.013	11741	2358625	2400	1085	16
Y8_M026	Y8	98.27	3.74	175264	7238182	6181	1647	113	12.51	0	2480	1096343	1319	469	46	84.38	2.921	6118	6226598	6208	1559	106
Y8_M027	Y8	98.22	0.71	494141	2167500	1986	1077	9	0	0	0	0	0	0	0	11.12	0	2294	318202	412	235	1
Y8_M028	Y8	98.1	0	62689	1980825	1848	990	31	0	0	2100	2100	0	0	0	0	0	2654	116456	134	72	6
Y8_M029	Y8	97.98	0	152918	2248337	2133	1035	17	0	0	2103	17604	0	0	0	42.18	0	2909	793126	997	485	6
Y8_M030	Y8	97.98	0.45	259171	2212317	2052	1029	22	41.53	1.006	3085	1019156	1173	586	12	97.76	0.396	21168	2131388	2051	1013	20
Y8_M031	Y8	97.95	0	65888	3419509	3202	1201	48	95.91	0	40767	3266136	3076	1176	48	93.87	4.761	61738	3387189	3193	1158	46
Y8_M032	Y8	97.95	0	244605	3057840	2532	1082	50	97.95	0	215194	3054772	2532	1082	50	97.95	0	208415	3054952	2537	1082	50
Y8_M033	Y8	97.81	0.15	62395	1702121	1827	1020	19	91.03	0.573	30446	1624455	1769	991	19	92.74	1.521	37003	1670721	1822	1007	18
Y8_M034	Y8	97.57	3.34	135426	2506260	2053	1001	28	21.03	0	2693	701539	774	348	11	59.65	1.724	7831	2147980	1972	907	26
Y8_M035	Y8	97.46	0.21	35480	3205651	2844	1235	57	2.551	0	2425	282155	346	173	14	61.66	0.316	4309	2142534	2252	954	47
Y8_M036	Y8	97.31	0	686854	1927198	1742	901	38	97.31	0	88320	1919477	1750	899	38	97.31	0	217511	1920937	1733	899	38
Y8_M037	Y8	97.31	0	206783	2489553	2378	1150	28	0	0	3112	5329	0	0	0	9.637	0	2445	277501	358	191	2
Y8_M038	Y8	97.31	0.67	254429	2622227	2444	1064	24	96.64	0.671	96464	2563791	2393	1053	24	97.31	0.671	112865	2660725	2459	1062	24
Y8_M039	Y8	97.31	0.67	107770	2843359	2608	1217	22	15.39	0	2530	589354	701	350	6	86.28	0.713	7294	2555191	2634	1160	19
Y8_M040	Y8	97.27	0.68	239375	2491461	2319	1036	29	88.78	1.608	5827	2151029	2297	966	27	96.57	0.85	48733	2472209	2334	1032	29
Y8_M041	Y8	97.23	0.46	261907	2219529	1843	938	56	14.73	0	2536	397104	434	227	17	82.3	2.342	6454	1898014	1810	860	53
Y8_M042	Y8	97.06	0.56	142354	5019100	4676	2883	67	0	0	2435	4484	0	0	0	0	0	2233	181145	221	164	9
Y8_M043	Y8	97	0	97808	2160881	1952	1143	26	97	0	71923	2099373	1910	1126	26	97	0	71923	2151957	1952	1143	26
Y8_M044	Y8	96.54	0.35	72273	3021975	2712	1212	58	0	0	0	0	0	0	0	0	0	0	0	0	0	0
Y8_M045	Y8	96.47	3.86	25870	3766547	3569	1258	32	0	0	0	0	0	0	0	0	0	2747	11054	0	0	0
Y8_M047	Y8	96.36	0	24900	2012608	1959	1011	11	0	0	0	0	0	0	0	0	0	0	0	0	0	0
Y8_M048	Y8	96.25	3.4	102120	2724358	2351	1064	49	96.4	0.68	38703	2646372	2299	1059	47	95.74	3.401	36664	2670518	2322	1066	49
Y8_M049	Y8	96.2	0.02	45280	2189966	2037	1053	23	95.56	0.021	34985	2149868	1988	1048	24	96.2	0.021	35922	2153543	1989	1050	20
Y8_M050	Y8	95.78	0.35	85768	3413012	3114	1215	68	0	0	2201	6591	0	0	0	12.5	0	2595	432835	518	243	15
Y8_M051	Y8	95.77	0	315984	3906508	3682	1349	26	0	0	0	0	0	0	0	0	0	2171	6907	0	0	0
Y8_M052	Y8	95.71	2.53	19887	2453354	2543	1301	44	0	0	2061	6766	0	0	0	0	0	2286	25850	35	12	0
Y8_M053	Y8	95.68	3.33	128865	2280425	2123	1083	25	10.68	0	2512	249458	308	169	10	88.1	3.377	5919	1969913	2122	1015	24
Y8_M054	Y8	95.32	1.17	77609	2700392	2586	1242	24	0	0	0	0	0	0	0	0	0	2035	2035	0	0	0
Y8_M055	Y8	95.27	2.38	48712	4170831	3899	1397	19	0	0	0	0	0	0	0	0	0	0	0	0	0	0
Y8_M057	Y8	94.68	0	99244	2010832	1857	983	5	23.79	0	2612	403519	523	306	1	85.69	2.127	7315	1849577	1926	955	5
Y8_M058	Y8	94.63	0	175017	2461940	2132	1025	59	91.58	0.894	14910	2349061	2176	1005	58	94.63	0	88093	2425186	2107	1015	59
Y8_M059	Y8	94.63	2.01	134935	2253169	2162	1025	18	94.63	2.013	91864	2292825	2213	1028	18	94.63	2.013	102868	2291971	2217	1027	18
Y8_M060	Y8	94.36	2.37	15094	2982357	2679	1176	43	0	0	0	0	0	0	0	0	0	0	0	0	0	0
Y8_M061	Y8	94.27	1.68	21943	3794403	3297	1150	14	0	0	0	0	0	0	0	0	0	0	0	0	0	0
Y8_M062	Y8	93.85	0	98953	2429592	2133	1130	38	61.43	1.461	4104	1613188	1718	876	36	92.87	0.025	25451	2366478	2131	1126	38
Y8_M063	Y8	93.54	1.49	97092	2517239	2061	944	13	16.16	0	2315	372894	433	239	4	77.78	2.291	5049	2110604	2062	865	13
Y8_M064	Y8	93.4	0.81	38501	3297172	2929	1150	13	0	0	2029	12794	0	0	0	0	0	2337	498328	587	271	1
Y8_M065	Y8	92.34	0.34	88758	2425958	2202	1051	46	90.47	0	37653	2384960	2182	1036	47	90.06	0	36438	2372692	2183	1031	45
Y8_M066	Y8	91.52	2.27	71138	3020855	2819	1103	40	84.88	1.587	15320	2698511	2623	1028	37	88.5	0.742	26906	2759387	2619	1060	38
Y8_M067	Y8	91.27	1.02	34027	4093890	3880	2771	48	87.79	0.218	19802	3882789	3690	2661	45	86.77	0.717	21179	3771755	3585	2623	44
Y8_M068	Y8	90.82	1.68	57033	2337985	2079	1065	35	0	0	0	0	0	0	0	0	0	0	0	0	0	0
Y8_M069	Y8	90.6	0	182024	1912395	1785	940	22	90.6	0	181936	1913347	1779	942	22	90.6	0	125324	1914847	1779	942	22
Y8_M070	Y8	90.6	0.34	272461	3247339	2923	1131	59	89.26	0.335	111916	3197596	2892	1122	59	90.6	0.335	199875	3238086	2915	1132	59
Y8_M071	Y8	90.5	0.11	72158	1800446	1679	1042	14	0	0	2068	6265	0	0	0	28.01	0	2689	410367	498	345	5
Y8_M072	Y8	90.34	0.02	86097	2928094	2667	1075	47	0	0	0	0	0	0	0	0	0	0	0	0	0	0
Y8_M073	Y8	90.2	0.15	199867	2218174	2029	1066	19	0	0	0	0	0	0	0	4.385	0	2259	17776	0	0	0
Y8_M074	Y8	89.24	0.63	56699	3133201	2616	1148	46	0	0	0	0	0	0	0	0	0	2094	6678	0	0	0
Y8_M075	Y8	88.62	0	19432	1919152	1967	963	24	0	0	0	0	0	0	0	0	0	0	0	0	0	0
Y8_M076	Y8	88.24	2.66	36308	2203783	1906	951	32	69.78	2.629	5939	1792551	1733	835	29	74.85	1.07	12334	1872927	1714	838	28
Y8_M077	Y8	87.93	0	181175	3459919	3222	1224	45	63.5	0.498	4825	2649642	2914	1074	41	87.24	0.574	57118	3397529	3218	1218	44
Y8_M080	Y8	87.15	1.69	39316	2627294	2198	944	67	0	0	2771	46052	56	9	0	2.08	0	3589	174620	223	84	0
Y8_M082	Y8	86.91	4.6	10884	4214515	3681	1275	104	0	0	0	0	0	0	0	0	0	0	0	0	0	0
Y8_M083	Y8	86.7	0.95	112163	2653222	2348	1168	34	85.34	2.742	20140	2561874	2393	1148	32	85.99	0.316	58323	2613592	2335	1159	34
Y8_M084	Y8	86.55	0	205362	2401644	2400	1145	18	0	0	0	0	0	0	0	3.448	0	2161	65637	79	32	1
Y8_M085	Y8	84.97	1.42	6242	3557064	3804	1291	9	0	0	0	0	0	0	0	0	0	0	0	0	0	0
Y8_M086	Y8	84.14	3.15	7237	1941915	2036	895	42	0	0	0	0	0	0	0	0	0	0	0	0	0	0
Y8_M087	Y8	83.75	0.16	33866	2107010	1890	1022	47	80.9	0.632	14970	2118018	1919	1009	45	78.69	0	14354	2044417	1838	973	46
Y8_M090	Y8	80.15	1.75	58817	3252102	2865	1194	52	0	0	2533	7521	0	0	0	0	0	2248	9034	0	0	0
YA1_M1	YA1	100	0.943	286204	3674078	3554	1283	44	0.478	0	2240	98223	118	43	4	19.77	0	2361	747703	993	364	15
YA1_M10	YA1	97.31	1.342	108102	2842912	2550	1064	67	0	0	2306	14201	0	0	0	6.06	0	2155	138316	189	85	4
YA1_M14	YA1	94.74	0.395	155563	4879615	4530	2919	60	0	0	2092	101766	142	90	1	16.19	0.037	2407	830637	1052	723	16
YA1_M15	YA1	94.63	2.013	89668	2720117	2567	1215	32	0	0	2244	83033	107	54	3	16.09	0	2462	609057	801	399	12
YA1_M16	YA1	92.93	1.582	36172	3069653	2839	1256	28	0	0	2066	2066	0	0	0	0	0	2065	12389	0	0	0
YA1_M17	YA1	91.01	2.247	622793	2711684	2473	1167	26	91.01	2.247	102121	2640761	2432	1166	26	91.01	2.247	100775	2650825	2440	1166	26
YA1_M18	YA1	90.75	4.46	75646	5217764	4305	1299	105	0	0	2375	61421	72	19	4	4.166	0	2375	520641	620	216	29
YA1_M19	YA1	89.79	1.53	266067	2783177	2631	1053	27	87.58	0	39942	2667251	2590	1044	29	89.62	0	54619	2661697	2581	1063	29
YA1_M2	YA1	99.94	4.469	1281191	2371482	1976	929	52	99.51	0.946	32037	2184851	1920	930	52	100	0.53	109598	2207718	1862	927	52
YA1_M20	YA1	89.3	0	18608	3395594	3598	1222	48	0	0	2463	4874	0	0	0	0	0	2219	9773	0	0	0
YA1_M21	YA1	89.24	0	203967	2438621	2101	1104	22	37.07	0.316	3131	1240930	1399	705	18	79.4	1.285	7120	2223097	2195	1055	22
YA1_M22	YA1	88.6	0.632	152251	2821209	2594	1108	54	87.18	1.265	15987	2632405	2559	1096	55	87.97	0.126	51360	2605337	2411	1093	54
YA1_M23	YA1	86.7	2.373	197923	3175577	2950	1205	28	84.81	0	23489	2798665	2617	1177	28	86.7	0.474	37650	2859829	2638	1185	28
YA1_M24	YA1	85.13	4.46	1010600	3937864	3481	1213	84	86.51	4.46	119209	3686224	3196	1210	84	86.61	4.46	119113	3697767	3221	1214	84
YA1_M25	YA1	83.54	0	518470	2663476	2520	1121	43	83.06	1.265	77177	2583905	2457	1100	43	83.54	0	135065	2602781	2459	1116	43
YA1_M3	YA1	99.87	0.145	97642	2157174	2007	1108	33	0	0	2390	13529	0	0	0	8.746	0	2186	121807	165	99	0
YA1_M4	YA1	99.37	0	418295	2994121	2419	1260	16	99.84	0	48215	2882067	2381	1257	16	99.84	0	54126	2877626	2365	1258	16
YA1_M5	YA1	99.24	2.819	3747779	5479768	4348	1430	117	95.11	0.187	241792	4881248	3881	1376	115	95.11	0.187	258676	4796704	3823	1370	114
YA1_M6	YA1	99.13	0.384	1168105	4684492	3856	1395	79	99.42	0.384	126665	4581853	3801	1395	78	99.42	0.384	155085	4588942	3807	1394	78
YA1_M7	YA1	98.65	0	2778271	2778271	2520	1114	39	98.65	0	263805	2730496	2492	1115	39	98.65	0	300822	2727866	2492	1115	39
YA1_M8	YA1	98.63	3.849	25087	4148731	3865	1391	57	0	0	3230	6203	0	0	0	0	0	2191	44436	57	19	2
YA1_M9	YA1	98.53	0.966	253158	3708423	3465	1282	58	97.47	0.483	34376	3608407	3449	1274	58	98.05	0.724	70496	3615961	3397	1275	58
YA2_M1	YA2	100	0	1963948	2473183	2225	1218	31	99.4	0	57189	2312559	2120	1211	30	99.4	0	61099	2311489	2123	1213	30
YA2_M10	YA2	95.2	0.843	15325	3889510	3678	1381	46	0	0	2176	10571	0	0	0	4.166	0	2249	125575	146	84	3
YA2_M11	YA2	94.93	0	163162	2849038	2661	1236	44	0	0	2312	84534	122	48	4	9.569	0	2564	565382	710	336	18
YA2_M12	YA2	87.62	3.365	30975	3851149	3368	1277	72	0	0	0	0	0	0	0	0	0	2265	113713	138	60	7
YA2_M13	YA2	86.5	1.642	6851	1620592	1846	1288	23	0	0	0	0	0	0	0	0	0	2048	2048	0	0	0
YA2_M14	YA2	82.53	0.791	8237	1342696	1397	771	23	0	0	0	0	0	0	0	0	0	0	0	0	0	0
YA2_M2	YA2	100	0.806	2324583	2324583	1939	1029	31	100	0.806	134333	2264159	1919	1025	31	99.19	0.806	124131	2263055	1921	1027	31
YA2_M3	YA2	99.37	0.294	2389749	2389749	1985	1138	35	99.37	0.294	148106	2376322	2038	1148	36	99.37	0.294	111352	2367733	2043	1148	36
YA2_M4	YA2	99.31	0.097	3422910	3422910	3316	1301	52	98.24	0.097	76977	3326151	3249	1294	50	98.24	0.097	74462	3316928	3234	1296	52
YA2_M5	YA2	99.18	0	152560	2080109	1977	1047	31	83.17	1.444	5425	1647110	1849	929	24	97.44	0.543	21601	2008734	2001	1042	31
YA2_M6	YA2	98.75	0	136921	2953189	2489	1250	17	98.13	0.621	28421	2849094	2485	1252	17	98.75	0	67677	2874330	2431	1251	17
YA2_M7	YA2	98.73	0.021	2181457	2273053	2094	1053	17	98.73	0.021	28449	2094776	1966	1043	17	98.52	0.021	27984	2098698	1972	1044	17
YA2_M8	YA2	98.12	0	470121	2545123	2181	1182	18	97.5	0	84163	2471598	2165	1182	18	98.12	0	299908	2532313	2188	1184	18
YA2_M9	YA2	97.72	0	603723	1870886	1914	907	29	99.22	0	117155	1805514	1828	914	29	99.22	0	117066	1804724	1826	914	29
YA3_M1	YA3	99.51	4.106	870980	3256838	3032	1245	55	0	0	2198	262044	351	149	13	38.17	0	2598	1364288	1691	700	39
YA3_M10	YA3	87.76	2.017	111979	2354411	2140	1101	22	0	0	4394	6921	0	0	0	0	0	2194	20381	27	12	0
YA3_M11	YA3	87.64	1.079	24558	1939460	1864	995	28	4.166	0	1632	4983	0	0	0	6.896	0	2300	44974	64	42	1
YA3_M15	YA3	84.44	2.821	9095	1767302	2120	1306	25	0	0	0	0	0	0	0	0	0	0	0	0	0	0
YA3_M3	YA3	95.3	1.552	29062	2380580	2264	1153	32	0	0	0	0	0	0	0	0	0	2747	7963	0	0	0
YA3_M4	YA3	94.86	1.793	202299	4749244	4535	2887	54	0	0	2312	11830	0	0	0	4.545	0	2190	188008	249	188	0
YA3_M5	YA3	94.73	0.501	1495786	4922307	4097	1336	114	94.73	0.501	44401	4596359	3880	1333	114	94.73	0.877	47851	4733968	3990	1336	116
YA3_M6	YA3	93.28	0	1614616	2618492	2298	1127	34	92.61	0	64139	2544202	2274	1118	34	92.61	0	138950	2513989	2226	1105	34
YA3_M7	YA3	90.84	0	171014	1719546	1622	848	18	90.84	0	16310	1509072	1491	833	17	89.78	0	15366	1496663	1473	825	17
YA3_M8	YA3	89.95	2.646	193927	3013087	2814	1226	43	27.92	0.115	2855	993451	1200	584	25	60.38	1.265	4799	2142939	2365	1049	38
YA3_M9	YA3	88.5	4.718	33599	2494965	2466	1000	24	0	0	2163	7329	0	0	0	0	0	2659	22418	40	7	0
YA4_M10	YA4	98.3	2.536	136119	3281629	3072	1268	45	97.87	1.328	39977	2949290	2746	1228	42	97.73	1.57	58015	3031482	2825	1228	42
YA4_M12	YA4	97.37	3.741	52560	2694614	2484	1080	30	84.95	0	8233	2122853	2072	976	29	86.26	1.36	8758	2194523	2126	990	32
YA4_M13	YA4	97.31	0.469	47802	1951309	1793	906	37	0	0	2362	2362	0	0	0	0	0	1627	10837	0	0	0
YA4_M14	YA4	96.77	2.248	800794	2123322	2020	745	22	96.77	0.097	105724	2015605	1950	744	22	96.77	1.173	108611	2024574	1950	744	22
YA4_M15	YA4	96.77	2.572	61269	2833348	2607	1309	43	0	0	2514	30714	41	14	1	4.31	0	2308	91191	112	65	3
YA4_M16	YA4	96.64	2.013	141506	2674870	2427	1124	34	35.72	0	2519	934879	1204	573	15	68	0.412	3384	1833245	2146	907	25
YA4_M17	YA4	96.53	2.415	80459	3514287	3231	1266	52	92.14	1.449	11248	3286727	3192	1245	53	92.68	1.449	20175	3290086	3078	1233	50
YA4_M18	YA4	96.3	0.671	254899	2108632	1931	991	24	91.44	1.006	7522	1966263	2046	966	23	95.63	2.348	19325	2067554	1994	982	24
YA4_M19	YA4	95.56	3.322	89608	2781494	2426	1147	24	84.33	1.582	4684	2298582	2361	1071	24	93.35	1.898	10359	2581385	2424	1119	21
YA4_M2	YA4	99.4	1.775	184976	4246624	3734	1573	29	0	0	2324	36070	64	17	0	6.66	0	2117	225429	284	155	1
YA4_M20	YA4	95.39	4.646	257820	3863291	3059	1167	99	43.92	0.557	2632	1669654	1813	693	62	73.04	2.178	3709	2891644	2901	1006	87
YA4_M21	YA4	95.05	1.582	49590	3138491	2787	1314	37	3.987	0	2093	143668	206	105	1	17.66	0	2303	492469	605	345	7
YA4_M22	YA4	94.96	1.342	109807	2644682	2586	1066	27	0.862	0	1396	9421	0	0	0	7.21	0	1970	77449	114	59	1
YA4_M23	YA4	94.93	0.105	163515	2795232	2563	1249	19	94.3	0.738	38438	2760450	2578	1255	19	94.93	0.105	61351	2769421	2556	1256	19
YA4_M24	YA4	94.51	2.531	130538	3620518	3255	1263	71	93.88	2.531	59008	3287631	2971	1245	68	93.03	2.531	73377	3262426	2915	1237	68
YA4_M26	YA4	94.48	0	130149	2202136	2036	993	19	92.58	0	34410	1989247	1865	944	17	92.58	0	33416	2001124	1864	949	17
YA4_M27	YA4	94.08	0	111494	3888431	3334	1207	42	0	0	2213	242355	307	128	4	21.23	0	2297	826219	1003	401	9
YA4_M29	YA4	93.67	0.632	41870	3456879	3117	1277	52	0	0	2389	83311	105	39	2	0	0	2406	214784	255	109	3
YA4_M3	YA4	99.08	2.095	102568	2374033	2261	1199	19	0	0	2129	6483	0	0	0	0	0	1941	66463	87	55	0
YA4_M30	YA4	93.54	1.871	11033	1832791	1949	1375	27	0	0	2984	5256	0	0	0	0	0	2917	6809	0	0	0
YA4_M31	YA4	93.51	1.677	87846	2572608	2427	1049	31	0	0	3214	120477	153	44	0	3.605	0	2534	352918	461	183	4
YA4_M32	YA4	93.26	1.246	43200	2271999	2281	993	27	2.711	0	2210	122204	143	70	3	5.342	0	2259	382028	505	237	6
YA4_M33	YA4	92.72	0.966	208968	3505716	3155	1217	61	92.75	1.932	77663	3323598	3019	1209	61	92.75	0.981	75102	3298075	2975	1205	61
YA4_M34	YA4	92.61	0	92992	2472340	2155	1009	57	0	0	2111	11592	0	0	0	0.313	0	2145	49592	67	27	1
YA4_M35	YA4	92.3	2.403	228626	2161170	1845	909	28	86.41	2.884	53534	1955950	1703	859	24	92.3	2.524	80609	2082010	1809	902	28
YA4_M36	YA4	91.79	4.921	16589	2253473	2360	1078	18	0	0	2201	2201	0	0	0	0	0	2189	4370	0	0	0
YA4_M37	YA4	91.61	1.538	18708	2033701	1984	993	47	0	0	2743	2743	0	0	0	0	0	15498	15498	0	0	0
YA4_M38	YA4	91.49	1.36	124093	2650143	2299	1095	42	6.493	0	3012	430632	501	234	13	16.07	0	2993	859726	986	457	24
YA4_M39	YA4	90.26	0.483	95678	2901789	2627	1187	58	44.52	0.603	2764	1452508	1751	782	43	72.56	1.57	4081	2368477	2615	1079	55
YA4_M4	YA4	99.05	0.943	178039	2943856	3041	1148	34	18.82	0	2254	635865	881	354	15	46.55	0	2571	1379763	1829	714	25
YA4_M40	YA4	89.26	0	217942	1948389	1684	880	21	91.27	0	93305	2003853	1738	897	21	89.93	0.335	90007	1979173	1709	902	21
YA4_M41	YA4	89.26	0.692	27678	2328458	2214	1096	29	0	0	2318	9018	0	0	0	0	0	2209	23922	26	12	0
YA4_M42	YA4	89.11	1.36	39990	2793682	2447	1108	54	52.44	0.742	3712	1764604	1775	859	46	77.68	3.061	5610	2195338	2070	1002	47
YA4_M43	YA4	89.03	4.362	37076	2157233	2060	981	15	7.993	0	2287	135902	162	82	2	12.03	0	2328	398108	489	253	3
YA4_M44	YA4	88.23	0.754	27707	2725766	2266	991	60	0	0	0	0	0	0	0	0	0	0	0	0	0	0
YA4_M45	YA4	86.7	1.424	72349	3495726	3017	1127	81	73.23	3.481	4736	2427803	2457	961	69	81.54	2.531	6369	2854172	2751	1040	73
YA4_M46	YA4	86.54	1.74	13442	2273941	2037	979	32	0	0	0	0	0	0	0	0	0	2127	6462	0	0	0
YA4_M47	YA4	85.58	1.915	68144	2460468	2150	990	60	0	0	1916	25167	47	17	2	10.52	0	2236	186746	248	127	13
YA4_M48	YA4	85.49	0	64184	2195227	1947	962	44	0	0	2551	18690	0	0	0	0	0	2111	40436	53	21	1
YA4_M49	YA4	85.21	0.305	29678	1545127	1521	834	17	0	0	2543	12189	0	0	0	0	0	2578	21738	31	11	0
YA4_M5	YA4	99.03	1.346	95830	4219170	3488	1281	85	0	0	2347	163103	190	87	7	8.333	0	2220	563103	652	254	23
YA4_M50	YA4	84.89	0	148928	2096058	1877	882	42	86.24	0	78867	2121162	1920	903	44	83.55	0	96070	1964773	1793	846	41
YA4_M51	YA4	84.6	2.631	62843	2581539	2427	1106	30	52.94	1.851	3630	1699066	1997	882	28	74.43	3.138	6159	2199838	2393	1036	27
YA4_M52	YA4	84.56	0	338560	2569958	2225	1009	35	85.9	0	161026	2583446	2265	1037	36	85.9	0	139403	2580509	2267	1033	36
YA4_M53	YA4	84.56	0	196164	3065408	2749	1042	45	83.89	0	87278	2965112	2644	1039	45	83.89	0.671	109908	3046367	2722	1038	45
YA4_M54	YA4	83.1	0.671	27134	1993597	1960	974	15	0	0	4420	4420	0	0	0	0	0	4360	8507	0	0	0
YA4_M55	YA4	82.6	0.644	418164	2087743	1932	963	32	82.6	0.644	109479	2021517	1887	956	32	82.6	0.644	144900	2021982	1882	958	32
YA4_M56	YA4	82.55	2.684	10501	1962375	1876	959	15	0	0	0	0	0	0	0	0	0	0	0	0	0	0
YA4_M57	YA4	82.01	1.002	21491	2103829	2042	1052	26	0	0	2286	4405	0	0	0	0	0	3488	5607	0	0	0
YA4_M59	YA4	81.29	2.68	62566	2436354	2209	1069	44	6.112	0	2318	113659	127	71	9	10.21	0	2409	353332	431	237	20
YA4_M6	YA4	98.86	1.602	69633	5226469	4483	1414	82	1.724	0	2184	69715	88	46	1	8.62	0	2190	445652	525	246	13
YA4_M60	YA4	81.2	2.013	52263	1809153	1760	884	16	0	0	2311	31230	52	16	0	8.333	0	2116	90697	117	59	2
YA4_M61	YA4	80.92	0	123276	2133514	1718	806	41	55.17	2.586	3781	1521476	1524	652	34	65.51	0.862	6814	1917596	1747	774	40
YA4_M7	YA4	98.65	3.355	294403	2157678	2002	945	28	89.12	2.516	5502	1828036	1992	880	28	97.65	0.671	13179	2039463	2031	923	28
YA4_M8	YA4	98.42	1.165	117140	3143416	2641	1070	75	98.42	1.165	86961	3122482	2640	1074	75	99.12	1.165	94330	3151461	2660	1083	75
YA4_M9	YA4	98.38	0.806	66069	2270219	1962	1016	27	0	0	2007	13404	0	0	0	0	0	2086	22228	34	9	2
YB1_M1	YB1	100	0	167727	3285738	2800	1161	17	13.79	0	2479	853340	950	400	5	69.04	0.806	4253	2456152	2511	966	10
YB1_M10	YB1	99.19	2.58	168489	3652929	3426	1481	66	9.31	0	2313	341348	429	234	13	45.57	0.967	2859	1790513	2135	978	49
YB1_M11	YB1	98.83	0	320521	3742923	3490	1471	29	0	0	2219	93632	119	52	0	13.47	1.724	2459	852645	1069	519	10
YB1_M12	YB1	97.98	2.013	130707	2773582	2639	1231	31	91.19	2.684	9083	2506562	2623	1170	30	95.97	2.684	34519	2655257	2593	1211	30
YB1_M13	YB1	97.31	0	130221	2615150	2563	1198	22	0	0	2231	23692	37	14	0	8.054	0	2264	232935	319	157	4
YB1_M14	YB1	96.74	0	52911	3834241	3333	1514	28	0	0	4568	8705	0	0	0	2.388	0	2099	60170	81	45	0
YB1_M15	YB1	96.64	0.671	129490	2489629	2321	1056	24	32.14	0	2945	1033289	1184	538	12	78.28	0.447	6375	2053003	2152	942	22
YB1_M16	YB1	96.64	0.671	252418	2619470	2374	1050	66	95.3	1.006	22999	2581284	2449	1051	66	91.61	0.671	79500	2502330	2307	1004	66
YB1_M17	YB1	96.47	2.941	14648	2023524	2061	1418	27	0	0	2071	2071	0	0	0	3.512	0	2404	42390	71	63	0
YB1_M18	YB1	96.15	0.48	144907	2952723	2461	1010	53	22.19	0	2686	879315	998	381	26	75.32	2.003	4834	2289878	2320	875	46
YB1_M19	YB1	95.57	0.384	411594	4536441	3738	1369	76	95.99	0.396	97623	4524587	3775	1373	76	96.11	0.384	124991	4529392	3761	1375	76
YB1_M2	YB1	100	0	363548	2322251	1876	959	60	99.48	0	45806	2282701	1885	956	60	99.94	0.614	132338	2298569	1873	959	60
YB1_M20	YB1	95.2	0.316	175882	2887070	2725	1144	47	95.56	0.843	78942	2795477	2638	1140	47	93.9	0.527	83846	2754661	2602	1112	47
YB1_M21	YB1	95.18	2.926	19249	2786802	2778	1236	38	0	0	2348	9328	0	0	0	0	0	2286	29131	37	22	2
YB1_M22	YB1	95.16	1.932	164983	3309200	2966	1237	72	95.16	2.415	53918	3236258	2919	1229	71	95.16	1.932	54796	3266164	2958	1232	72
YB1_M23	YB1	95.08	4.275	138416	5164400	4328	1337	93	16.45	0	2586	1144035	1326	455	37	63.38	1.786	3936	3537255	3645	1091	75
YB1_M25	YB1	92.92	0	41785	3922609	3956	1283	48	0	0	1871	6231	0	0	0	4.166	0	2091	121116	162	72	6
YB1_M26	YB1	92.78	2.884	631851	2358477	2116	906	25	92.78	1.682	82895	2217527	2016	895	24	92.78	1.362	80249	2220194	2017	894	25
YB1_M27	YB1	91.13	4.43	94915	4025142	3601	1304	54	91.13	0.632	57459	3867069	3492	1291	53	91.13	2.848	58140	3948612	3561	1301	54
YB1_M28	YB1	91.08	1.603	30881	3056468	2830	1264	28	0	0	2375	4605	0	0	0	0	0	2125	26403	45	13	0
YB1_M29	YB1	89.64	4.761	92153	2742784	2518	1034	30	69.21	0	54595	2120508	2004	909	28	54.19	0	86667	1800695	1693	791	21
YB1_M3	YB1	100	0.378	786612	2212874	1873	928	52	99.79	4.166	130872	2349060	2001	927	52	99.88	0.606	200000	2190494	1838	925	52
YB1_M30	YB1	89.43	2.848	171383	2322609	2154	1027	37	4.166	0	2310	122897	159	81	6	30.84	0	2833	768325	936	476	20
YB1_M31	YB1	88.6	2.531	217289	2367801	1998	1022	16	88.6	3.006	38362	2312494	1968	1013	16	85.02	3.481	65601	2225772	1879	969	15
YB1_M32	YB1	87.73	1.415	34552	3630093	3561	1279	25	0	0	0	0	0	0	0	0	0	2025	51352	73	41	0
YB1_M33	YB1	85.6	0.636	15185	2569661	2553	1197	56	0	0	3401	3401	0	0	0	0	0	2288	7302	0	0	0
YB1_M34	YB1	85.45	0	125990	1776277	1746	808	12	0	0	2127	10781	0	0	0	4.022	0	2307	123017	164	90	1
YB1_M35	YB1	85.33	0.187	982019	4523648	3656	1295	108	85.33	0.187	186745	4411339	3576	1293	107	85.33	0.187	223972	4413223	3577	1294	107
YB1_M36	YB1	81.66	0.512	132621	3323591	2701	1070	80	75.35	1.666	8657	2978300	2699	1009	69	82.4	0.512	32472	3331614	2758	1077	82
YB1_M37	YB1	81.41	1.486	491177	3093388	2650	1076	78	81.85	0.371	115244	2938107	2498	1069	78	78.15	1.115	81623	2924483	2491	1055	77
YB1_M38	YB1	81.37	0	154233	5768913	4492	1406	123	56.03	1.724	7448	4942004	4325	1281	116	64.13	1.724	25852	5323388	4243	1353	116
YB1_M39	YB1	80.19	1.69	164878	2783377	2617	1093	42	80.19	1.751	41778	2713908	2580	1085	42	79.71	1.449	69035	2688122	2549	1074	42
YB1_M4	YB1	100	2.247	339180	3339755	3057	1403	27	100	3.483	30627	3233203	3055	1397	27	100	2.359	58238	3278527	3030	1402	27
YB1_M5	YB1	99.96	1.206	141001	5147702	4778	3065	63	9.247	0	2434	545462	681	508	15	48.81	0.2	3256	2263194	2668	1776	37
YB1_M6	YB1	99.37	0	208674	2919531	2365	1257	16	100	0.621	60624	2872459	2359	1258	16	99.37	0	53765	2876964	2358	1257	16
YB1_M7	YB1	99.32	0.805	223290	3936838	3782	1411	32	69.46	0.111	4790	2956370	3298	1217	26	96.08	1.979	16748	3789543	3840	1409	33
YB1_M8	YB1	99.32	3.355	381533	3486369	3193	1241	42	99.32	0	228727	3114618	2860	1240	42	99.32	0	232501	3084884	2823	1239	42
YB1_M9	YB1	99.25	3.469	337803	4554219	3741	1342	108	98.97	0.247	124289	4228844	3469	1334	107	99.11	0.123	126141	4239761	3476	1338	107
YB2_M1	YB2	100	0.591	251285	4336166	3777	1590	28	50.97	0	2749	1651105	1819	899	16	84.04	1.183	4811	3424049	3492	1416	24
YB2_M10	YB2	98.94	1.265	146307	3438736	3102	1277	71	6.666	0	2359	573924	714	287	21	52	0.632	3205	1911216	2221	878	55
YB2_M11	YB2	98.88	0	978951	4095729	3388	1270	104	98.88	0	50691	3833377	3146	1264	104	98.88	1.579	54928	3927773	3237	1266	104
YB2_M12	YB2	98.65	0	296953	2602709	2358	1124	43	28.16	0	2373	658926	845	427	21	68.78	0.671	3609	1895776	2154	911	40
YB2_M13	YB2	98.65	2.034	108134	2305555	2200	1056	20	28.36	0	2542	776609	953	475	7	81.2	2.146	4240	1872904	2127	941	15
YB2_M14	YB2	98.26	0.769	99111	4568972	3862	1386	78	93.81	1.702	9608	4361831	4085	1368	77	85.03	1.23	41399	4055130	3499	1261	73
YB2_M15	YB2	97.84	0	63128	4233093	3614	1277	48	0	0	2119	68685	88	40	2	10.08	0	2162	577546	698	263	13
YB2_M16	YB2	97.31	0	241008	2292015	1965	989	24	76.36	0.671	4128	1848512	1968	884	24	96.64	1.342	13802	2244133	2069	989	24
YB2_M17	YB2	97.31	1.342	321659	3149917	2729	1186	37	97.98	0	112790	3120411	2735	1185	36	97.98	0	129495	3099354	2697	1186	36
YB2_M18	YB2	97.07	1.286	32750	2199588	2081	1056	24	0	0	2009	43405	53	27	2	1.63	0	2255	235548	280	130	2
YB2_M19	YB2	97.07	3.552	29796	5167406	5121	3039	59	47.67	1.04	3001	1890257	2232	1610	35	81.15	2.579	4703	3531568	3840	2560	47
YB2_M20	YB2	96.77	0.097	93967	1990444	1880	750	22	94.62	0.161	16118	1933471	1933	743	21	94.62	1.173	37051	1944874	1879	743	22
YB2_M21	YB2	96.64	0	160752	2439877	2138	1042	59	4.827	0	1744	63670	83	36	0	22.3	0	2292	541084	678	328	17
YB2_M22	YB2	96.51	1.424	154065	2840080	2619	1265	46	0	0	2318	262634	333	185	19	30.09	0	2818	1130097	1370	673	31
YB2_M23	YB2	95.97	0.671	120586	2570013	2310	1034	48	6.269	0	2121	154051	195	89	4	27.55	0	2508	821358	1006	451	24
YB2_M24	YB2	95.56	0.021	170895	2304027	2127	1032	19	95.35	0.654	25529	2133032	2016	1018	19	95.56	0.021	34741	2155596	2018	1025	19
YB2_M25	YB2	95.48	1.996	106795	2373885	2266	1177	19	90	2.689	5929	1968236	2160	1102	17	95.5	2.349	26247	2235714	2214	1163	20
YB2_M26	YB2	94.93	0.105	136030	2856392	2611	1261	19	94.26	0.14	18591	2763050	2681	1263	19	94.93	0.105	52854	2782968	2575	1260	19
YB2_M27	YB2	94.55	0	33971	2454220	2181	1081	48	0	0	2519	258573	321	147	12	32.51	0	2915	1143067	1320	603	30
YB2_M28	YB2	94.5	1.451	42387	2591965	2424	1086	32	0	0	3364	5917	0	0	0	0	0	1983	66197	87	43	3
YB2_M29	YB2	94.46	1.265	44359	2714557	2479	1236	24	0	0	2140	26379	32	19	0	1.754	0	2236	203407	235	128	3
YB2_M3	YB2	99.61	0.897	126765	4283404	3567	1303	87	64.12	2.522	3410	2655003	2822	962	67	93.42	1.935	8200	3968215	3697	1252	84
YB2_M30	YB2	94.26	0.503	23300	1906127	1850	901	36	0	0	2508	2508	0	0	0	10.34	0	2120	105581	135	71	3
YB2_M31	YB2	93.68	0	14522	2064910	1918	1009	25	0	0	1930	4214	0	0	0	0	0	2247	15815	0	0	0
YB2_M32	YB2	93.35	1.265	160031	2923098	2698	1235	25	76.47	1.687	4887	2331524	2569	1117	21	91.45	2.742	17601	2812441	2748	1216	24
YB2_M34	YB2	92.45	4.716	167961	2745759	2841	1082	31	0.797	0	2234	191142	254	117	9	28.38	0.042	2528	987698	1348	542	20
YB2_M35	YB2	92.21	0.961	78780	2556443	2062	940	52	18.96	1.724	2349	344690	392	182	17	49.45	4.31	2900	1325563	1384	581	35
YB2_M36	YB2	91.94	0	195208	2705034	2540	1135	42	91.94	0.335	87480	2664184	2508	1123	42	91.94	0	97928	2666876	2511	1122	42
YB2_M38	YB2	91.61	3.691	40378	1973545	1867	945	24	0	0	2401	16514	0	0	0	2.821	0	2179	81380	109	62	2
YB2_M39	YB2	91.44	0	171343	3540868	2805	1096	96	0	0	2112	240612	309	98	10	30.96	0.371	2480	1322480	1518	548	50
YB2_M4	YB2	99.41	0.584	74102	2959204	2820	1228	33	2.711	0	2252	237139	321	149	7	32.48	0	2639	1105289	1393	615	18
YB2_M40	YB2	91.44	0	67850	2481307	2274	1142	39	0	0	2311	52966	70	26	1	11.32	0	2198	388585	508	272	8
YB2_M41	YB2	91.27	2.04	83613	2017449	1840	942	26	8.333	0	2365	381582	469	264	6	16.66	0	3773	1107492	1247	614	21
YB2_M42	YB2	90.6	1.342	71796	2806490	2565	1036	71	24.19	0	2370	588853	706	334	25	64.4	0.228	3297	1709514	1888	785	49
YB2_M44	YB2	89.07	3.208	19605	2085550	2152	956	24	0	0	10606	10606	0	0	0	0	0	2317	45167	62	15	0
YB2_M45	YB2	89.02	0.961	290866	3028119	2469	1045	62	24.68	0	2412	831222	923	386	36	58.91	0.641	4088	2140503	2121	833	56
YB2_M46	YB2	88.6	0	136642	2334770	2011	1072	23	26.34	0.019	2612	767346	899	499	10	72.42	1.074	4384	1786819	1852	934	20
YB2_M48	YB2	87.55	1.36	241122	1973748	1806	900	31	79.53	0.68	21186	1747731	1652	844	29	81.63	0.226	29111	1770061	1644	844	28
YB2_M49	YB2	87.28	2.551	73643	2936328	2655	1217	34	67.82	2.447	5289	2368301	2459	1083	32	83.91	3.164	16983	2758299	2591	1167	33
YB2_M5	YB2	99.32	0.671	337912	2368886	2191	972	29	97.53	1.7	9504	2217122	2293	954	28	99.32	0.671	48069	2296982	2175	960	29
YB2_M50	YB2	87.07	1.36	18690	2267450	1952	1012	43	0	0	2595	9952	0	0	0	3.571	0	2184	162009	197	113	8
YB2_M51	YB2	86.54	1.754	270495	2296002	2085	993	34	84.94	1.487	12865	2180282	2126	995	34	86.54	1.805	38216	2224648	2056	992	34
YB2_M52	YB2	84.64	2.526	6906	1685535	1880	1293	27	0	0	0	0	0	0	0	0	0	0	0	0	0	0
YB2_M53	YB2	83.19	0.699	8866	2455696	2342	957	65	0	0	0	0	0	0	0	0	0	1848	3126	0	0	0
YB2_M54	YB2	82.99	2.721	189262	3027435	2826	1051	48	83.9	0.17	42753	2707572	2591	1036	38	84.28	0	62989	2769884	2622	1030	44
YB2_M55	YB2	82.31	1.02	13100	1761518	1715	912	23	45.61	0	6657	1265122	1258	712	21	57.73	0	6866	1258791	1221	707	22
YB2_M6	YB2	99.24	0.377	184874	3242314	2622	1118	70	0	0	1848	27473	45	23	1	11.05	0	2113	509526	642	278	14
YB2_M7	YB2	99.03	0.961	201243	2280143	2006	951	24	99.51	1.442	83061	2254004	1987	949	24	98.55	1.629	77620	2247970	1988	947	24
YB2_M8	YB2	99.03	1.384	42373	2603866	2430	1166	42	0	0	0	0	0	0	0	2.87	0	1795	120835	171	100	5
YB2_M9	YB2	99.03	4.589	90855	3539824	3207	1288	65	72.39	4.806	3713	2594834	2908	1110	57	96.73	5.603	11441	3377658	3283	1277	65
YB3_M1	YB3	100	3.164	354582	2998355	2645	1239	26	99.05	0	42920	2806036	2505	1224	26	99.68	0	48828	2781425	2479	1224	26
YB3_M10	YB3	98.65	0.894	215404	2424224	2272	1112	32	9.346	0	2124	294052	369	169	12	21.76	0	2200	405380	484	253	15
YB3_M11	YB3	98.65	2.013	211460	2630288	2320	1156	37	23.04	0	2479	737861	899	420	21	29.62	0	2680	1079459	1294	571	22
YB3_M12	YB3	98.31	0.632	172032	3080939	2683	1239	69	98.31	0.632	82292	3042318	2658	1236	69	98.31	0.632	100244	3034597	2648	1232	69
YB3_M13	YB3	98.23	0.704	188804	2971190	2846	1230	35	96.47	0	9715	2741066	2838	1222	35	98.23	0	14066	2789121	2821	1227	35
YB3_M14	YB3	98.12	0	516150	2369322	2028	1141	17	98.12	0	68046	2258504	1964	1141	17	98.12	0	61409	2259099	1966	1142	17
YB3_M15	YB3	97.9	4.697	166368	2571478	2357	1083	23	17.24	0	2887	722121	811	373	10	26.01	0	2937	975055	1086	502	12
YB3_M16	YB3	97.66	1.169	1673627	3111669	2921	1220	31	97.66	1.169	90988	2946022	2810	1208	31	97.66	1.169	88005	2968633	2844	1209	31
YB3_M17	YB3	97.58	0.896	142966	2741179	2565	1275	42	6.605	0	2102	245017	345	163	8	11.11	0	2095	384167	535	273	8
YB3_M18	YB3	97.35	0.48	460961	3264111	2702	1096	65	0	0	2197	21704	25	11	1	0	0	1549	52884	58	27	3
YB3_M19	YB3	96.2	0	88941	2573032	2347	1185	24	0	0	2431	31257	41	15	0	1.403	0	2210	57990	79	34	0
YB3_M2	YB3	99.98	1.497	525640	2446649	2271	1241	19	26.88	0.898	2323	744477	987	513	11	41.69	2.095	2518	1143292	1466	740	16
YB3_M20	YB3	95.69	3.291	52129	2159612	2037	1400	27	4.166	0	2315	90358	125	92	0	13.79	0	2158	150302	190	133	1
YB3_M21	YB3	95.57	0	305020	4717898	3881	1365	77	69.63	0.384	3440	3024911	3274	1058	59	79.09	0.961	4395	3627343	3777	1206	65
YB3_M22	YB3	94.11	0.333	54117	2197157	1770	955	24	0	0	2427	2427	0	0	0	0	0	2427	4835	0	0	0
YB3_M23	YB3	93.67	2.867	34692	3661604	3319	1260	47	0	0	2060	131296	179	76	4	4.166	0	2112	242261	321	129	7
YB3_M24	YB3	93.63	4.798	31433	3920229	4051	1298	47	0	0	2401	160381	225	81	4	0	0	2368	206036	281	91	4
YB3_M25	YB3	93.19	1.371	84749	2680844	2377	1225	29	9.409	0	2127	234018	295	149	5	14.67	0	2210	406219	489	257	10
YB3_M27	YB3	92.85	3.132	404565	4747168	3874	1314	115	91.72	0.501	38494	4501224	3723	1309	115	92.1	0.501	38096	4510071	3737	1308	115
YB3_M28	YB3	92.4	1.582	164315	2719891	2577	1125	54	9.717	0	2785	704565	869	366	24	14.59	1.754	2930	988166	1199	513	33
YB3_M29	YB3	91.78	1.859	627402	3957210	3513	1342	83	91.78	1.859	88551	3724711	3303	1332	83	91.78	1.859	76320	3699645	3258	1327	83
YB3_M3	YB3	99.85	0	165551	1908613	1561	864	42	0	0	2171	18505	0	0	0	0	0	1681	29564	46	18	0
YB3_M30	YB3	91.77	4.43	167487	3630676	3303	1375	35	86.42	2.848	8162	2968768	2981	1287	33	87.79	2.848	9867	3035341	2976	1289	31
YB3_M31	YB3	91.5	3.144	131456	2674639	2666	1100	33	63.91	0.471	3281	1795431	2292	880	27	71.14	0	3881	2058024	2539	963	31
YB3_M32	YB3	90.15	2.756	216447	2988243	2797	1180	53	90.15	2.339	37536	2712417	2619	1177	53	90.05	2.339	39284	2748197	2635	1175	56
YB3_M34	YB3	86.68	4.826	12571	3258600	3344	1333	30	0	0	0	0	0	0	0	4.166	0	1338	5506	0	0	0
YB3_M35	YB3	86.6	1.785	186459	1967893	1766	902	28	79.67	0.85	76374	1790567	1613	890	27	79.95	0.17	63436	1796960	1628	898	28
YB3_M36	YB3	85.23	1.766	15537	3164450	3047	1220	44	0	0	1267	16334	0	0	0	0	0	1764	18800	0	0	0
YB3_M37	YB3	84.56	0.671	155647	2391310	2162	969	23	75.16	0	8871	2148321	2145	925	22	82.77	0.671	10660	2220694	2172	946	23
YB3_M38	YB3	84.21	0.584	118590	2247655	2108	1018	24	57.54	0.487	3845	1558495	1781	839	20	67.11	0.097	5008	1802664	1970	923	22
YB3_M39	YB3	83.46	3.164	26519	2677767	2428	1174	27	0	0	1375	44459	60	26	0	0	0	2046	97973	134	67	4
YB3_M40	YB3	83.33	3.955	136978	2661079	2423	1123	39	0.877	0	2185	85650	125	67	3	3.508	0	2118	170003	236	128	5
YB3_M41	YB3	80.27	0.454	126398	1791446	1487	764	41	47.85	0	3544	1124020	1165	566	28	44.3	0	4686	1273597	1262	625	31
YB3_M43	YB3	80.04	0.21	21154	2608069	2407	1076	50	0	0	0	0	0	0	0	0	0	1955	2766	0	0	0
YB3_M5	YB3	99.51	1.932	1985291	3355659	3151	1252	53	99.51	0.483	103267	3151826	3002	1249	53	99.51	0.483	120345	3156760	2999	1255	53
YB3_M6	YB3	99.37	0.833	31960	1339049	1367	818	11	0	0	1560	9574	0	0	0	4.166	0	1556	22433	39	22	0
YB3_M8	YB3	99.25	1.115	453345	4550607	3763	1349	103	87.76	0.371	7105	4037516	3793	1261	99	93.66	0.046	10105	4222277	3813	1304	99
YB3_M9	YB3	99.21	2.173	1095489	3454173	3243	1297	70	98.97	2.294	117263	3188063	3001	1273	67	98.97	2.173	93218	3215025	3032	1278	66
YB4_M1	YB4	100	0	353118	2154053	1736	909	50	24.59	0.454	2510	628430	684	363	24	88.31	1.587	6571	1932486	1798	860	47
YB4_M10	YB4	97.98	0	95361	2015633	1852	927	37	0	0	2291	163109	199	91	4	43.03	0.155	2896	1084660	1314	612	26
YB4_M11	YB4	97.98	2.013	70620	2876689	2731	1217	32	25.76	0	2535	899802	1167	566	15	82.51	0.732	5239	2283993	2518	1100	29
YB4_M12	YB4	97.84	1.173	183955	2122366	2013	760	22	97.84	0.097	48968	2045271	1969	762	22	97.84	0.097	60882	2049520	1974	761	22
YB4_M13	YB4	97.46	4.008	93369	3320088	2937	1359	38	90.88	1.956	7699	2877732	2870	1290	32	92.9	0.632	21048	3134967	2855	1336	36
YB4_M14	YB4	97.31	1.342	76070	2723511	2466	1044	47	51.03	0	2947	1404337	1645	684	27	93.28	0	9458	2528138	2511	1021	46
YB4_M15	YB4	97.31	2.125	85058	2198379	2074	1013	20	1.724	0	2131	88048	113	56	0	26.22	0	2630	750196	914	451	7
YB4_M16	YB4	96.79	0.377	137085	3043253	2443	1081	66	28.01	0.137	2652	916208	1045	443	26	82.47	1.32	5989	2619016	2505	993	57
YB4_M17	YB4	96.73	3.974	96511	5069875	4278	1403	82	57.89	0.846	3534	2285293	2415	913	56	91.96	4.696	7708	4188971	3964	1329	78
YB4_M19	YB4	95.41	2.848	105299	3476567	2929	1163	83	16.99	0	2530	831467	965	415	32	72.38	0.863	4206	2332534	2424	943	71
YB4_M2	YB4	100	1.371	209536	2912321	2652	1277	19	99.36	0.105	48147	2809394	2607	1278	19	99.36	0.105	66899	2807130	2592	1276	19
YB4_M20	YB4	94.63	1.34	60828	2405701	2107	1030	57	4.166	0	2731	34378	41	11	0	9.649	1.754	2349	464576	576	256	22
YB4_M21	YB4	94.55	0.68	33277	2781994	2478	1079	56	89.41	0.68	7137	2339609	2138	1015	49	87.16	0.68	7525	2421571	2177	1015	54
YB4_M22	YB4	93.47	0	29177	1989418	1746	1059	12	0.94	0	2192	27322	48	20	1	16.07	0	2505	433450	541	347	3
YB4_M23	YB4	93.33	0	130712	2672993	2163	974	52	30.64	0	2600	836936	915	391	28	80.75	1.762	5724	2298943	2160	894	47
YB4_M25	YB4	92.61	4.43	249634	3472319	3058	1227	66	91.19	0.632	15647	2964761	2789	1201	65	92.19	1.898	72634	2994998	2670	1199	65
YB4_M26	YB4	92.11	2.684	134765	2427311	2181	1059	40	91.63	1.677	39683	2390523	2211	1058	40	92.36	1.342	91974	2399210	2172	1058	40
YB4_M27	YB4	92	0.671	84209	2563828	2366	1017	43	0	0	2012	67832	95	30	3	22.4	0	2469	754277	952	373	17
YB4_M28	YB4	91.88	1.61	139350	2498906	2296	1092	40	87.66	1.851	10699	2380022	2418	1077	38	91.4	0.885	73948	2423727	2253	1090	41
YB4_M3	YB4	100	2.419	106173	2764283	2459	1053	32	68.4	2.419	4403	1768807	1826	869	23	92.06	2.688	12817	2246958	2074	1013	28
YB4_M30	YB4	91.39	3.642	35654	2154015	2086	1005	24	6.034	0	2323	98012	117	64	2	35.76	0	2825	943339	1112	557	13
YB4_M32	YB4	90.46	2.027	27677	2058511	2051	1376	28	4.942	0	2234	103350	143	118	0	28.12	0.179	2666	637179	825	584	7
YB4_M33	YB4	89.71	2.307	50587	3729939	3092	1200	83	54.31	0.993	3674	2087790	2093	818	60	80.35	0.384	9795	3231933	2903	1115	79
YB4_M34	YB4	89.48	4.115	55556	2191497	1901	963	42	4.166	0	2418	205301	218	116	7	43.75	0	3218	1217172	1319	650	29
YB4_M35	YB4	88.47	1.507	406275	3407071	2741	1034	94	88.85	1.507	67409	3380959	2735	1040	94	86.47	1.631	115324	3360674	2684	1029	94
YB4_M36	YB4	87.43	3.945	85437	3235131	2920	1158	65	85.99	2.994	15581	3029283	2860	1152	64	91.62	3.462	39487	3170299	2867	1181	63
YB4_M37	YB4	86.79	0	140083	2499995	2611	1004	32	3.508	0	2198	181543	249	104	6	52.72	0	3039	1393352	1846	706	25
YB4_M38	YB4	84.67	0.894	22758	1776983	1722	892	22	0	0	0	0	0	0	0	0	0	2009	32664	47	19	1
YB4_M4	YB4	99.51	1.923	188124	2351653	2078	959	24	86.97	0.496	80727	2014969	1803	857	20	94.95	0.48	82970	2140099	1920	901	24
YB4_M40	YB4	83.07	0.537	8632	3393195	3306	1150	42	0	0	2568	4591	0	0	0	0	0	2121	233130	295	134	5
YB4_M42	YB4	82.55	0	109826	2474398	2087	1035	33	17.92	0	3118	935714	1015	457	21	67.32	1.006	7394	2176479	2067	939	33
YB4_M43	YB4	82.25	1.686	30524	1893499	1772	1016	31	1.041	0	2478	4931	0	0	0	4.869	0	2291	85888	105	63	1
YB4_M44	YB4	81.88	1.449	177278	2139606	1905	982	35	81.88	1.207	30709	1966499	1814	970	34	81.4	0.483	67692	1964958	1767	954	34
YB4_M45	YB4	81.31	2.367	12463	2446662	2404	1102	50	0	0	2941	2941	0	0	0	0	0	2131	255659	331	174	8
YB4_M5	YB4	99.32	0.335	2804998	3401890	3003	1210	37	99.32	9.06	161045	3633713	3233	1215	38	99.32	1.006	139429	3364303	3000	1216	38
YB4_M7	YB4	98.81	0.563	19310	3791798	3492	1518	27	1.754	0	2282	17501	0	0	0	11.94	0	2178	400080	471	282	7
YB4_M8	YB4	98.73	0.021	1440171	2393094	2191	1058	18	98.73	0.021	34985	2178219	2035	1050	19	98.73	0.021	34618	2184609	2041	1052	19
YB4_M9	YB4	98.42	4.662	51887	3041999	2595	1055	74	4.166	0	2185	174804	206	80	9	46.06	0.407	3067	1576558	1696	626	51

## Sheet: ST8
Table S8. Distribution of chromosomal mobile genetic elements (MGEs) in the metagenomic-assembled genomes (MAGs)
MAG	Phage	Plasmid	Transposon	Other	Total
Y5_M001	3	6	13	30	52
Y5_M002	8	26	23	46	103
Y5_M003	8	5	4	29	46
Y5_M004	11	23	20	31	85
Y5_M005	14	5	15	43	77
Y5_M006	2	10	13	37	62
Y5_M007	15	12	22	32	81
Y5_M008	5	4	8	27	44
Y5_M009	5	24	41	40	110
Y5_M010	7	15	19	42	83
Y5_M011	3	6	19	19	47
Y5_M012	9	28	8	38	83
Y5_M013	16	41	56	54	167
Y5_M014	4	8	13	38	63
Y5_M015	19	10	20	58	107
Y5_M016	16	9	14	49	88
Y5_M017	17	2	1	21	41
Y5_M018	18	24	31	34	107
Y5_M019	5	12	7	42	66
Y5_M020	3	6	14	33	56
Y5_M021	7	31	16	27	81
Y5_M022	11	5	17	37	70
Y5_M023	8	9	10	47	74
Y6_M001	8	14	3	21	46
Y6_M002	22	2	16	45	85
Y6_M003	4	13	17	17	51
Y6_M004	6	12	21	44	83
Y6_M005	11	5	2	20	38
Y6_M006	33	26	22	42	123
Y6_M007	12	12	26	36	86
Y6_M008	5	10	5	39	59
Y6_M009	18	16	21	32	87
Y6_M010	14	10	10	38	72
Y6_M011	19	25	27	56	127
Y6_M012	16	9	11	31	67
Y6_M013	14	6	9	31	60
Y6_M014	21	3	17	52	93
Y6_M015	49	21	40	66	176
Y6_M016	15	9	12	36	72
Y6_M017	5	21	11	29	66
Y6_M018	32	11	17	60	120
Y6_M019	3	5	58	50	116
Y6_M020	4	23	23	37	87
Y6_M021	3	6	8	19	36
Y6_M022	35	14	18	35	102
Y6_M023	20	23	29	54	126
Y6_M024	29	10	13	49	101
Y6_M025	18	40	31	46	135
Y6_M026	3	12	14	30	59
Y6_M027	15	5	23	41	84
Y6_M028	4	13	5	29	51
Y6_M029	37	34	46	49	166
Y6_M030	18	8	14	37	77
Y6_M031	2	3	17	26	48
Y6_M032	3	3	5	15	26
Y6_M033	6	12	24	30	72
Y6_M034	10	20	20	44	94
Y6_M035	7	4	5	20	36
Y6_M037	3	4	15	27	49
Y6_M038	14	8	28	38	88
Y6_M039	8	8	4	16	36
Y6_M040	16	4	6	18	44
Y6_M042	5	12	7	33	57
Y6_M043	6	9	9	21	45
Y6_M044	6	4	5	16	31
Y6_M045	11	5	5	19	40
Y6_M046	18	37	28	59	142
Y6_M047	7	12	11	21	51
Y6_M048	3	0	4	20	27
Y6_M049	10	22	23	33	88
Y6_M050	9	24	4	19	56
Y6_M051	21	11	18	52	102
Y6_M053	19	14	23	46	102
Y6_M054	11	13	29	24	77
Y6_M055	41	48	29	62	180
Y7_M001	0	0	2	24	26
Y7_M002	10	5	14	27	56
Y7_M003	7	14	22	36	79
Y7_M004	20	28	12	48	108
Y7_M005	21	16	11	29	77
Y7_M006	4	18	10	39	71
Y7_M007	20	15	9	51	95
Y7_M008	5	8	17	15	45
Y7_M009	3	36	26	58	123
Y7_M010	5	28	30	59	122
Y7_M011	3	7	12	30	52
Y7_M012	12	26	20	48	106
Y7_M013	8	3	5	18	34
Y7_M014	30	25	17	39	111
Y7_M015	9	12	13	34	68
Y7_M016	5	8	7	12	32
Y7_M017	15	10	13	35	73
Y7_M018	17	10	6	20	53
Y7_M019	13	12	10	39	74
Y7_M020	45	15	20	41	121
Y7_M021	4	41	19	54	118
Y7_M022	4	4	7	37	52
Y7_M023	5	11	10	31	57
Y7_M024	6	8	8	28	50
Y7_M025	14	12	25	53	104
Y7_M026	3	6	24	20	53
Y7_M027	10	23	18	25	76
Y7_M028	4	13	22	27	66
Y7_M029	3	8	6	22	39
Y7_M030	13	12	19	17	61
Y7_M031	12	9	13	26	60
Y7_M032	15	5	17	58	95
Y7_M033	6	1	10	27	44
Y7_M034	12	17	18	48	95
Y7_M035	7	6	10	33	56
Y7_M036	6	4	7	29	46
Y7_M037	9	7	13	25	54
Y7_M038	7	13	17	28	65
Y7_M039	8	12	31	43	94
Y7_M040	10	3	3	29	45
Y7_M041	4	7	2	20	33
Y7_M042	4	17	10	25	56
Y7_M043	15	24	29	58	126
Y7_M044	1	4	9	33	47
Y7_M046	24	12	2	17	55
Y7_M047	18	7	4	21	50
Y7_M048	3	15	12	33	63
Y7_M049	9	8	22	34	73
Y7_M051	7	8	14	27	56
Y7_M052	6	12	3	9	30
Y7_M053	3	16	8	23	50
Y8_M001	4	11	6	24	45
Y8_M002	9	10	15	22	56
Y8_M003	5	9	18	46	78
Y8_M005	3	27	20	43	93
Y8_M006	6	15	14	37	72
Y8_M007	18	15	21	38	92
Y8_M008	10	12	6	27	55
Y8_M009	22	16	11	33	82
Y8_M010	10	23	17	33	83
Y8_M011	9	10	5	22	46
Y8_M012	6	15	12	18	51
Y8_M013	8	7	19	26	60
Y8_M014	6	11	28	45	90
Y8_M015	3	4	18	22	47
Y8_M016	20	49	12	44	125
Y8_M017	9	7	14	32	62
Y8_M018	7	15	16	35	73
Y8_M019	1	10	12	34	57
Y8_M020	15	2	7	20	44
Y8_M021	12	15	9	40	76
Y8_M022	3	25	27	34	89
Y8_M023	4	11	4	35	54
Y8_M024	5	2	6	16	29
Y8_M025	16	7	8	47	78
Y8_M026	4	47	22	50	123
Y8_M027	6	4	4	23	37
Y8_M028	4	5	16	23	48
Y8_M029	23	4	12	38	77
Y8_M030	25	3	3	32	63
Y8_M031	12	17	22	33	84
Y8_M032	6	3	4	34	47
Y8_M033	3	0	56	42	101
Y8_M034	5	20	12	35	72
Y8_M035	6	6	8	38	58
Y8_M036	8	3	4	20	35
Y8_M037	19	15	7	35	76
Y8_M038	43	13	11	54	121
Y8_M039	11	8	18	40	77
Y8_M040	4	4	12	16	36
Y8_M041	8	12	17	20	57
Y8_M042	30	11	31	36	108
Y8_M043	14	5	25	41	85
Y8_M044	16	7	4	26	53
Y8_M045	23	22	23	82	150
Y8_M047	6	8	8	10	32
Y8_M048	9	18	14	43	84
Y8_M049	8	8	15	29	60
Y8_M050	16	21	25	50	112
Y8_M051	30	20	11	54	115
Y8_M052	19	15	18	40	92
Y8_M053	5	14	9	23	51
Y8_M054	3	13	16	28	60
Y8_M055	19	11	17	44	91
Y8_M057	6	6	14	28	54
Y8_M058	22	12	7	21	62
Y8_M059	9	18	13	28	68
Y8_M060	6	18	21	25	70
Y8_M061	7	13	3	23	46
Y8_M062	2	10	16	27	55
Y8_M063	5	16	8	14	43
Y8_M064	16	31	7	21	75
Y8_M065	14	8	16	22	60
Y8_M066	37	35	26	72	170
Y8_M067	6	29	16	27	78
Y8_M068	3	5	4	17	29
Y8_M069	3	6	6	16	31
Y8_M070	7	10	11	36	64
Y8_M071	5	9	9	10	33
Y8_M072	7	11	8	20	46
Y8_M073	7	9	7	24	47
Y8_M074	4	6	8	26	44
Y8_M075	14	3	7	20	44
Y8_M076	4	11	7	16	38
Y8_M077	10	33	15	43	101
Y8_M080	6	10	21	40	77
Y8_M082	4	12	15	46	77
Y8_M083	8	3	26	27	64
Y8_M084	11	15	6	37	69
Y8_M085	4	15	17	18	54
Y8_M086	3	1	3	11	18
Y8_M087	2	3	3	29	37
Y8_M090	11	9	13	34	67
YA1_M1	21	14	20	52	107
YA1_M10	30	9	24	50	113
YA1_M14	66	48	66	50	230
YA1_M15	9	16	38	37	100
YA1_M16	17	8	22	30	77
YA1_M17	14	21	6	21	62
YA1_M18	8	20	32	63	123
YA1_M19	18	36	18	57	129
YA1_M2	12	10	11	29	62
YA1_M20	26	6	15	24	71
YA1_M21	6	11	14	33	64
YA1_M22	4	28	30	60	122
YA1_M23	7	35	86	46	174
YA1_M24	14	17	81	74	186
YA1_M25	9	22	36	50	117
YA1_M3	25	6	23	36	90
YA1_M4	16	11	55	26	108
YA1_M5	5	17	28	113	163
YA1_M6	7	15	16	65	103
YA1_M7	12	26	21	29	88
YA1_M8	19	22	63	52	156
YA1_M9	10	33	24	50	117
YA2_M1	23	2	101	25	151
YA2_M10	17	26	48	61	152
YA2_M11	9	15	14	37	75
YA2_M12	7	10	10	41	68
YA2_M13	3	1	3	19	26
YA2_M14	9	0	2	19	30
YA2_M2	4	12	45	20	81
YA2_M3	3	11	14	21	49
YA2_M4	12	31	67	46	156
YA2_M5	22	5	24	44	95
YA2_M6	21	14	31	21	87
YA2_M7	13	2	102	24	141
YA2_M8	11	5	6	22	44
YA2_M9	23	3	28	29	83
YA3_M1	6	31	39	56	132
YA3_M10	9	9	25	20	63
YA3_M11	3	5	8	18	34
YA3_M15	6	0	5	24	35
YA3_M3	4	1	25	27	57
YA3_M4	56	44	87	61	248
YA3_M5	11	21	82	67	181
YA3_M6	3	19	8	36	66
YA3_M7	3	1	25	24	53
YA3_M8	8	28	41	45	122
YA3_M9	5	14	19	53	91
YA4_M10	5	30	41	64	140
YA4_M12	13	34	11	66	124
YA4_M13	4	5	7	20	36
YA4_M14	9	1	5	18	33
YA4_M15	12	5	41	42	100
YA4_M16	3	9	9	30	51
YA4_M17	5	13	45	41	104
YA4_M18	10	9	7	21	47
YA4_M19	8	11	19	32	70
YA4_M2	40	10	13	36	99
YA4_M20	5	12	31	52	100
YA4_M21	5	5	23	30	63
YA4_M22	17	8	6	29	60
YA4_M23	25	26	58	25	134
YA4_M24	12	20	40	47	119
YA4_M26	26	4	67	31	128
YA4_M27	5	6	30	45	86
YA4_M29	18	16	34	47	115
YA4_M3	20	3	1	25	49
YA4_M30	5	0	4	20	29
YA4_M31	7	15	22	51	95
YA4_M32	4	27	61	35	127
YA4_M33	6	31	57	35	129
YA4_M34	13	8	9	24	54
YA4_M35	5	12	23	37	77
YA4_M36	6	183	5	27	221
YA4_M37	5	4	6	23	38
YA4_M38	8	9	11	38	66
YA4_M39	14	14	7	24	59
YA4_M4	11	26	31	34	102
YA4_M40	4	10	7	28	49
YA4_M41	10	8	21	20	59
YA4_M42	6	23	11	42	82
YA4_M43	5	41	14	39	99
YA4_M44	4	2	2	21	29
YA4_M45	14	26	42	22	104
YA4_M46	8	7	14	28	57
YA4_M47	7	5	8	22	42
YA4_M48	7	7	20	26	60
YA4_M49	5	8	3	12	28
YA4_M5	9	17	31	47	104
YA4_M50	17	7	15	29	68
YA4_M51	5	6	26	32	69
YA4_M52	2	11	21	20	54
YA4_M53	22	21	21	50	114
YA4_M54	17	3	9	30	59
YA4_M55	3	15	17	30	65
YA4_M56	11	9	4	23	47
YA4_M57	11	10	14	20	55
YA4_M59	7	13	19	31	70
YA4_M6	24	18	18	64	124
YA4_M60	4	9	10	32	55
YA4_M61	5	2	5	42	54
YA4_M7	8	20	13	25	66
YA4_M8	14	19	10	30	73
YA4_M9	4	15	30	28	77
YB1_M1	9	29	17	23	78
YB1_M10	17	3	20	40	80
YB1_M11	3	7	14	33	57
YB1_M12	17	18	38	43	116
YB1_M13	16	3	9	31	59
YB1_M14	18	10	14	34	76
YB1_M15	20	14	13	54	101
YB1_M16	28	9	30	38	105
YB1_M17	5	3	8	28	44
YB1_M18	9	14	31	50	104
YB1_M19	7	16	13	62	98
YB1_M2	6	8	18	21	53
YB1_M20	6	18	35	60	119
YB1_M21	9	4	22	46	81
YB1_M22	3	21	26	29	79
YB1_M23	14	12	26	63	115
YB1_M25	14	12	24	43	93
YB1_M26	19	11	38	54	122
YB1_M27	9	30	57	61	157
YB1_M28	17	6	15	44	82
YB1_M29	10	43	16	52	121
YB1_M3	12	8	12	26	58
YB1_M30	2	5	14	24	45
YB1_M31	4	7	19	36	66
YB1_M32	5	6	17	29	57
YB1_M33	8	5	16	24	53
YB1_M34	11	6	4	27	48
YB1_M35	4	9	16	88	117
YB1_M36	8	11	16	42	77
YB1_M37	8	10	60	46	124
YB1_M38	15	15	28	59	117
YB1_M39	7	17	34	37	95
YB1_M4	14	28	7	36	85
YB1_M5	64	45	61	60	230
YB1_M6	15	11	34	26	86
YB1_M7	25	28	15	61	129
YB1_M8	12	40	22	36	110
YB1_M9	10	11	52	50	123
YB2_M1	38	12	14	40	104
YB2_M10	15	11	51	45	122
YB2_M11	6	23	110	81	220
YB2_M12	8	8	6	25	47
YB2_M13	7	9	11	45	72
YB2_M14	16	17	13	56	102
YB2_M15	5	5	33	39	82
YB2_M16	4	14	4	30	52
YB2_M17	2	10	27	27	66
YB2_M18	10	9	6	30	55
YB2_M19	69	49	81	65	264
YB2_M20	5	0	5	18	28
YB2_M21	10	7	11	21	49
YB2_M22	14	16	7	33	70
YB2_M23	19	8	17	30	74
YB2_M24	26	8	82	35	151
YB2_M25	22	4	1	26	53
YB2_M26	25	26	79	25	155
YB2_M27	6	7	8	28	49
YB2_M28	3	7	8	24	42
YB2_M29	8	3	25	35	71
YB2_M3	14	15	30	48	107
YB2_M30	5	5	7	16	33
YB2_M31	4	5	19	18	46
YB2_M32	37	25	22	37	121
YB2_M34	12	26	31	33	102
YB2_M35	4	4	8	39	55
YB2_M36	7	21	29	35	92
YB2_M38	10	3	4	17	34
YB2_M39	6	11	34	45	96
YB2_M4	10	6	33	42	91
YB2_M40	4	11	20	31	66
YB2_M41	10	19	12	23	64
YB2_M42	40	5	24	48	117
YB2_M44	10	3	4	17	34
YB2_M45	5	4	3	37	49
YB2_M46	2	8	21	26	57
YB2_M48	7	18	5	33	63
YB2_M49	15	5	32	40	92
YB2_M5	8	24	14	42	88
YB2_M50	6	1	7	23	37
YB2_M51	13	11	40	26	90
YB2_M52	5	0	7	17	29
YB2_M53	7	12	4	18	41
YB2_M54	18	61	23	68	170
YB2_M55	4	8	5	21	38
YB2_M6	7	4	12	28	51
YB2_M7	14	4	18	41	77
YB2_M8	4	15	15	27	61
YB2_M9	6	23	34	34	97
YB3_M1	7	15	30	53	105
YB3_M10	14	7	5	38	64
YB3_M11	2	8	8	33	51
YB3_M12	5	6	39	37	87
YB3_M13	11	5	97	57	170
YB3_M14	6	4	75	28	113
YB3_M15	12	19	15	45	91
YB3_M16	3	27	26	52	108
YB3_M17	12	8	57	35	112
YB3_M18	9	16	21	56	102
YB3_M19	14	10	23	26	73
YB3_M2	22	3	3	26	54
YB3_M20	12	14	8	35	69
YB3_M21	13	19	21	60	113
YB3_M22	5	8	6	16	35
YB3_M23	30	22	25	43	120
YB3_M24	20	45	56	92	213
YB3_M25	10	10	9	21	50
YB3_M27	9	20	58	84	171
YB3_M28	15	18	34	43	110
YB3_M29	6	29	65	65	165
YB3_M3	4	1	6	21	32
YB3_M30	17	14	42	48	121
YB3_M31	7	12	28	38	85
YB3_M32	5	16	33	31	85
YB3_M34	19	19	16	40	94
YB3_M35	3	28	13	32	76
YB3_M36	9	16	11	46	82
YB3_M37	4	13	22	50	89
YB3_M38	4	7	31	25	67
YB3_M39	16	9	19	30	74
YB3_M40	6	15	26	35	82
YB3_M41	6	2	12	25	45
YB3_M43	2	4	7	35	48
YB3_M5	5	47	42	69	163
YB3_M6	4	9	16	25	54
YB3_M8	10	25	37	62	134
YB3_M9	5	43	45	51	144
YB4_M1	8	6	12	28	54
YB4_M10	5	7	7	25	44
YB4_M11	14	16	41	35	106
YB4_M12	9	0	5	19	33
YB4_M13	4	9	32	39	84
YB4_M14	27	11	20	35	93
YB4_M15	7	9	8	52	76
YB4_M16	7	2	12	25	46
YB4_M17	20	18	16	67	121
YB4_M19	9	15	36	30	90
YB4_M2	25	26	84	25	160
YB4_M20	4	5	11	21	41
YB4_M21	22	10	13	37	82
YB4_M22	12	4	16	12	44
YB4_M23	6	3	10	57	76
YB4_M25	12	13	48	45	118
YB4_M26	2	4	9	26	41
YB4_M27	7	12	22	47	88
YB4_M28	3	12	21	30	66
YB4_M3	8	29	55	33	125
YB4_M30	24	6	11	33	74
YB4_M32	14	0	13	22	49
YB4_M33	8	9	17	38	72
YB4_M34	8	7	7	24	46
YB4_M35	10	10	37	47	104
YB4_M36	4	17	22	31	74
YB4_M37	11	20	28	32	91
YB4_M38	8	1	3	12	24
YB4_M4	13	10	22	48	93
YB4_M40	5	3	20	27	55
YB4_M42	4	8	33	28	73
YB4_M43	4	3	25	23	55
YB4_M44	5	16	19	32	72
YB4_M45	4	6	6	14	30
YB4_M5	8	26	28	37	99
YB4_M7	23	9	12	28	72
YB4_M8	26	8	101	36	171
YB4_M9	13	19	12	34	78

## Sheet: ST9
Table S9. Plasmid sequences in the metagenomes
Scaffold ID	Sequencing depth (fold)	Circular	Accession No.	Identity (%)	Length (bp)	Coverage (%)	NCBI annotation
Y5_1117	1554.84	N	MK295820.1	100	21547	90.55	Escherichia coli O25b:H4-ST131 strain B28 plasmid pB28, complete sequence
Y5_1213	1732.04	N	NZ_CP010142.1	100	19856	100	Escherichia coli strain D3 plasmid B, complete sequence
Y6_2750	2183.64	N	NC_025019.1	100	18527	99.47	Klebsiella pneumoniae subsp. ozaenae plasmid pKo6, complete sequence
Y8_6922	10.0503	N	NZ_CP040888.1	100	12749	91.24	Leclercia adecarboxylata strain Z96-1 plasmid pZ96-1_1, complete sequence
Y8_7063	28.0951	N	NZ_CP029729.1	100	12444	100	Citrobacter sp. CRE-46 strain AR_0157 plasmid unnamed1, complete sequence
Y7_3880	40.3128	N	CP051271.1	100	11902	99.18	Salmonella enterica subsp. enterica serovar Worthington strain OLF-FSR1_WB_Quail_SW-70 plasmid pSW37-267106, complete sequence
Y6_4547	4429.34	N	NZ_LS999561.1	100	11437	99.14	Escherichia coli isolate EC-TO143 plasmid 2, complete sequence
Y6_4606	46.9646	N	NZ_KX276657.1	100	11307	100	Escherichia coli strain MRSN388634 plasmid pMR0516mcr, complete sequence
YB1_6736	34.5884	N	NZ_CP032165.1	100	11103	1	Klebsiella pneumoniae strain XJ-K1 plasmid unnamed2, complete sequence
Y7_4258	9.63572	N	NZ_KX683283.1	100	10974	100	Escherichia coli strain EcU443 plasmid pECSE_01, complete sequence
Y8_8009	38.9655	N	NZ_CP027411.1	100	10870	99.09	Salmonella enterica strain FDAARGOS_319 plasmid unnamed, complete sequence
Y5_510	1742.8	N	NZ_KX246268.1	99.994	49394	100	Escherichia coli strain RD174 plasmid pHNRD174, complete sequence
Y5_1934	1413.2	N	NZ_KX683283.1	99.991	11310	100	Escherichia coli strain EcU443 plasmid pECSE_01, complete sequence
Y6_2509	2233.43	N	NZ_CP026277.1	99.99	20476	100	Klebsiella oxytoca strain KONIH5 plasmid pKPC-8bc0, complete sequence
YA1_523	28.7808	N	NZ_CP032165.1	99.99	11770	1	Klebsiella pneumoniae strain XJ-K1 plasmid unnamed2, complete sequence
Y6_5087	109.119	N	NZ_CP043515.1	99.99	10181	100	Enterobacter kobei strain EB_P8_L5_01.19 plasmid unnamed4, complete sequence
Y8_3808	26.6479	N	NZ_AP019726.1	99.987	24791	92.58	Bacteroides uniformis strain NBRC 113350 plasmid pBUN2, complete sequence
Y8_6057	25.126	N	NZ_CP029729.1	99.986	14742	100	Citrobacter sp. CRE-46 strain AR_0157 plasmid unnamed1, complete sequence
Y8_5823	37.3136	N	NZ_CP026404.1	99.984	15361	81.13	Escherichia coli strain ECONIH4 plasmid pECO-6357, complete sequence
Y7_2527	13.5748	N	NZ_CP029729.1	99.983	17422	98.92	Citrobacter sp. CRE-46 strain AR_0157 plasmid unnamed1, complete sequence
Y8_7194	23.2405	N	NZ_CP029729.1	99.983	12219	99.2	Citrobacter sp. CRE-46 strain AR_0157 plasmid unnamed1, complete sequence
Y6_2256	4670.76	N	CP043743.1	99.982	22487	99.57	Escherichia coli strain CVM N17EC0211 plasmid pN17EC0211, complete sequence
Y8_8036	46.2118	N	NZ_AP019726.1	99.982	10837	100	Bacteroides uniformis strain NBRC 113350 plasmid pBUN2, complete sequence
YB2_12875	40.1137	N	NZ_CP045280.1	99.98	15346	1	Escherichia coli strain LAU-OXA plasmid pLAU-OXA3, complete sequence
YB2_14027	9.70511	N	NC_021819.1	99.98	10476	1	Salmonella enterica subsp. enterica serovar Cubana str. CFSAN002050 plasmid unnamed, complete sequence
YB2_12840	27.4093	N	NZ_CP045065.1	99.97	15565	1	Enterobacter roggenkampii strain WCHER090065 plasmid pMCR10_090065, complete sequence
Y6_828	3833.44	N	NZ_CP042586.1	99.962	56950	92.89	Escherichia coli strain LD91-1 plasmid pLD91-1-146kb, complete sequence
YB2_7795	41.765	N	NZ_CP032202.1	99.96	32169	1	Escherichia coli strain AR_0086 plasmid unnamed1, complete sequence
Y8_4700	16.1819	N	NZ_CP022155.1	99.954	19503	100	Escherichia coli strain ABWA45 plasmid pABWA45_1, complete sequence
YA4_12589	73.3589	N	NZ_AP019726.1	99.95	36059	0.983416	Bacteroides uniformis strain NBRC 113350 plasmid pBUN2, complete sequence
YB2_13309	22.3654	N	NZ_CP026404.1	99.94	13047	1	Escherichia coli strain ECONIH4 plasmid pECO-6357, complete sequence
Y7_4723	12.0851	N	NZ_CP043384.1	99.939	10009	97.65	Enterobacter hormaechei subsp. xiangfangensis strain WCHEX045001 plasmid p1_045001, complete sequence
Y5_1597	1766.31	N	NZ_CP050747.1	99.927	14358	76.61	Salmonella enterica subsp. enterica serovar Typhimurium strain ST53 plasmid pST53-2, complete sequence
Y5_1632	164.012	N	NZ_CP041397.1	99.927	13901	98.15	Bacteroides ovatus strain 3725 D1 iv plasmid unnamed2, complete sequence
YA4_17087	70.5465	N	NZ_AP019726.1	99.92	10702	1	Bacteroides uniformis strain NBRC 113350 plasmid pBUN2, complete sequence
Y7_4558	10.3571	N	NZ_CP041050.1	99.908	10363	83.51	Citrobacter sp. CF971 plasmid pBM527-4, complete sequence
Y6_3883	104.63	N	NZ_CP031818.1	99.902	13334	99.05	Klebsiella pneumoniae strain INF235-sc-2280127 plasmid unnamed1, complete sequence
Y7_4287	8.89751	N	NZ_CP046002.1	99.899	10912	99.7	Escherichia coli strain 1916D6 plasmid p1916D6-2, complete sequence
YB2_12792	32.1059	N	NZ_CP011136.1	99.89	15812	0.90191	Escherichia coli VR50 plasmid pVR50B, complete sequence
Y7_1989	12.1966	N	CP043737.1	99.889	21714	100	Escherichia coli strain CVM N17EC0616 plasmid pN17EC0616-1, complete sequence
Y8_6309	134.906	N	NZ_CP031818.1	99.886	14089	99.31	Klebsiella pneumoniae strain INF235-sc-2280127 plasmid unnamed1, complete sequence
Y8_7242	14.2409	N	NZ_CP020439.1	99.884	12114	100	Streptococcus equinus strain FDAARGOS_251 plasmid unamed1 sequence
YB3_9379	8.49277	N	NC_011352.1	99.87	25397	0.974682	Lactobacillus paracasei plasmid plca36, complete sequence
Y6_2379	4399.31	N	NZ_CP024140.1	99.823	21473	100	Escherichia coli strain 14EC020 plasmid p14EC020b, complete sequence
YB4_13475	11.0667	N	NZ_CP007650.1	99.8	12382	0.991035	Lactobacillus salivarius strain JCM1046 plasmid pCTN1046, complete sequence
YB2_13961	20.015	N	NZ_CP054304.1	99.8	10666	0.903056	Klebsiella pneumoniae strain MS14393 plasmid pMS14393A, complete sequence
YA3_6956	10.9658	N	NZ_CP043384.1	99.8	10233	0.993746	Enterobacter hormaechei subsp. xiangfangensis strain WCHEX045001 plasmid p1_045001, complete sequence
Y6_429	21.0255	N	NZ_CP054255.1	99.794	94150	75.83	Klebsiella variicola strain FH-1 plasmid unnamed, complete sequence
YB2_7401	474.454	N	NZ_AP019726.1	99.79	62899	0.989539	Bacteroides uniformis strain NBRC 113350 plasmid pBUN2, complete sequence
YB4_6225	284.6	N	NZ_AP019726.1	99.79	37906	1	Bacteroides uniformis strain NBRC 113350 plasmid pBUN2, complete sequence
Y8_2152	26.1679	N	NZ_CP024236.1	99.787	44385	99.45	Escherichia coli O6:H16 strain 2014EL-1346-6 plasmid unnamed4, complete sequence
YA1_186	9.77372	N	NZ_CP039703.1	99.77	15794	1	Clostridium butyricum strain 29-1 plasmid p-butyl_plas_29-1, complete sequence
YA1_646	12.8702	N	NZ_CP039706.1	99.77	10893	1	Clostridium butyricum strain 4-1 plasmid p-butyl_plas_4-1, complete sequence
YA3_6836	15.4122	N	NZ_CP040803.1	99.76	10670	1.00112	Streptococcus salivarius strain LAB813 plasmid pSAL813, complete sequence
Y8_5099	53.369	N	MN543579.1	99.708	17768	96.4	Klebsiella pneumoniae strain PM48 plasmid pPM48_140, complete sequence
YB1_6784	17.3666	N	NZ_CP025504.1	99.66	10918	0.933779	Clostridium perfringens strain EHE-NE18 plasmid pJIR3537, complete sequence
YA1_5689	7092.09	Y	NZ_AP019726.1	99.65	110579	0.886389	Bacteroides uniformis strain NBRC 113350 plasmid pBUN2, complete sequence
YB1_14101	4122.97	Y	NZ_AP019726.1	99.65	110578	0.886397	Bacteroides uniformis strain NBRC 113350 plasmid pBUN2, complete sequence
Y8_6659	133.568	N	NZ_CP025944.3	99.646	13320	95.35	Escherichia coli strain SCEC020023 plasmid pOXA10_020023, complete sequence
YA1_5245	10.8653	N	NZ_CP033246.1	99.63	34335	1	Clostridium butyricum strain CFSA3987 plasmid pCFSA3987, complete sequence
YA1_670	10.9249	N	NZ_CP039703.1	99.62	10706	1.00131	Clostridium butyricum strain 29-1 plasmid p-butyl_plas_29-1, complete sequence
Y7_1648	115.942	N	NZ_CP014273.1	99.618	26344	76.48	Escherichia coli K-12 strain K-12 C3026 plasmid F128-(C3026), complete sequence
YB2_7052	20.6846	N	NZ_CP019011.1	99.6	33552	1.00048	Escherichia coli strain Ecol_AZ161 plasmid pECAZ161_1, complete sequence
YB3_9803	52.2376	N	NZ_LR135260.1	99.59	20001	0.977351	Enterococcus faecium isolate E4457 plasmid 3
YB1_5504	14.8022	N	NC_010937.1	99.59	18357	0.92842	Clostridium perfringens plasmid pCW3, complete sequence
YA1_5524	10.7511	N	NZ_CP013238.1	99.57	21090	0.993125	Clostridium butyricum strain CDC_51208 plasmid pNPD4_2, complete sequence
YA1_679	11.9501	N	NZ_AP019717.1	99.56	10637	0.958823	Clostridium butyricum strain NBRC 13949 plasmid pCBU1, complete sequence
YA1_5326	10.8158	N	NZ_CP039703.1	99.55	29164	1	Clostridium butyricum strain 29-1 plasmid p-butyl_plas_29-1, complete sequence
YB2_2553	30.5648	N	NZ_CP014271.1	99.52	45324	0.91799	Escherichia coli K-12 strain K-12 DHB4 plasmid F128-(DHB4), complete sequence
Y7_1436	13.1877	N	NZ_CP031790.1	99.512	29962	88.93	Klebsiella pneumoniae strain KSB1_1I-sc-2280289 plasmid unnamed1, complete sequence
Y8_1976	41.8296	N	CP052389.1	99.498	47907	85.68	Klebsiella pneumoniae strain C17KP0052 plasmid pC17KP0052-1
YB2_4228	21.0634	N	NZ_CP031790.1	99.49	40013	0.751331	Klebsiella pneumoniae strain KSB1_1I-sc-2280289 plasmid unnamed1, complete sequence
YB2_12616	38.374	N	NZ_CP041417.1	99.49	17061	1	Escherichia coli strain STEC711 plasmid pSTEC711_1, complete sequence
Y7_4430	149.799	N	NZ_CP041417.1	99.49	10588	100	Escherichia coli strain STEC711 plasmid pSTEC711_1, complete sequence
YB2_13646	18.9095	N	NC_005211.1	99.48	11676	1	Serratia marcescens plasmid R478, complete sequence
YA3_1455	16.1741	N	NZ_CP045065.1	99.47	22093	0.879736	Enterobacter roggenkampii strain WCHER090065 plasmid pMCR10_090065, complete sequence
YA1_628	9.81566	N	NZ_CP033248.1	99.47	11021	1.00154	Clostridium butyricum strain CFSA3989 plasmid pCFSA3989, complete sequence
YA1_559	10.3577	N	NZ_CP033246.1	99.46	11526	0.992018	Clostridium butyricum strain CFSA3987 plasmid pCFSA3987, complete sequence
Y7_4373	18.5613	N	NZ_CP019054.1	99.441	10736	100	Escherichia coli strain CRE1540 plasmid p1540-3, complete sequence
Y8_2028	41.1919	N	CP052389.1	99.44	46614	100	Klebsiella pneumoniae strain C17KP0052 plasmid pC17KP0052-1
YA1_5508	11.5651	N	NZ_CP033246.1	99.44	21418	0.986787	Clostridium butyricum strain CFSA3987 plasmid pCFSA3987, complete sequence
YB2_3428	42.3437	N	NZ_CP041417.1	99.43	42180	0.711688	Escherichia coli strain STEC711 plasmid pSTEC711_1, complete sequence
YA3_2411	24.7597	N	NZ_CP010179.1	99.43	20568	0.887155	Escherichia coli strain H15 plasmid A, complete genome
Y8_7580	22.8013	N	NZ_CP029729.1	99.427	11534	75.59	Citrobacter sp. CRE-46 strain AR_0157 plasmid unnamed1, complete sequence
Y7_3127	111.349	N	NZ_CP010135.1	99.417	14416	100	Escherichia coli strain D1 plasmid A, complete genome
Y8_5231	11.1799	N	MN480762.1	99.364	17308	99.98	Streptococcus salivarius strain NU10 plasmid pSsal-NU10, complete sequence
Y8_6300	350.142	N	NZ_CP041417.1	99.364	14110	99.1	Escherichia coli strain STEC711 plasmid pSTEC711_1, complete sequence
YA1_698	12.0419	N	NZ_CP033246.1	99.31	10512	1.00019	Clostridium butyricum strain CFSA3987 plasmid pCFSA3987, complete sequence
YB2_14208	52.2814	N	NZ_AP023207.1	99.31	10018	1	Escherichia coli strain TUM18781 plasmid pMTY18781-2, complete sequence
Y8_4164	304.355	N	NZ_CP041417.1	99.306	22475	100	Escherichia coli strain STEC711 plasmid pSTEC711_1, complete sequence
Y7_4571	119.268	N	NZ_CP053606.1	99.303	10346	84.59	Escherichia coli strain NEB_Turbo plasmid F', complete sequence
YB2_13982	42.9081	N	NZ_CP014271.1	99.29	10620	1	Escherichia coli K-12 strain K-12 DHB4 plasmid F128-(DHB4), complete sequence
YB2_20141	38.4254	N	NZ_CP010135.1	99.27	56342	0.97185	Escherichia coli strain D1 plasmid A, complete genome
YA1_475	10.2518	N	NZ_CP013238.1	99.27	12368	1	Clostridium butyricum strain CDC_51208 plasmid pNPD4_2, complete sequence
YA1_155	10.7311	N	NZ_CP033246.1	99.25	16242	0.989164	Clostridium butyricum strain CFSA3987 plasmid pCFSA3987, complete sequence
YB2_13486	24.6851	N	NZ_LS992182.1	99.24	12271	1	Escherichia coli isolate Escherichia coli str. TO124 plasmid 3, complete sequence
Y8_7506	433.989	N	NZ_CP053606.1	99.221	11644	99.18	Escherichia coli strain NEB_Turbo plasmid F', complete sequence
Y8_5915	88.315	N	NZ_CP019904.1	99.22	15115	91.55	Escherichia coli strain MDR_56 plasmid unnamed1, complete sequence
YB2_13584	19.7902	N	NZ_CP049937.1	99.22	11892	0.725614	Escherichia coli strain JL05 plasmid pARG01, complete sequence
Y7_4084	129.93	N	NZ_AP023206.1	99.218	11387	100	Escherichia coli strain TUM18781 plasmid pMTY18781-1_lncX3, complete sequence
YB2_9572	41.1165	N	NZ_CP041417.1	99.21	28968	1.00035	Escherichia coli strain STEC711 plasmid pSTEC711_1, complete sequence
YB2_19771	42.6196	N	NZ_CP041417.1	99.2	58421	0.99786	Escherichia coli strain STEC711 plasmid pSTEC711_1, complete sequence
YA3_4121	14.8996	N	NZ_CP032890.1	99.2	18735	0.93344	Escherichia coli strain SCEC020022 plasmid pTetA_020022, complete sequence
YA3_3576	14.7915	N	MT219824.1	99.19	19218	0.9757	Escherichia coli strain RT18-1 plasmid pRT18-1_294k_tetX, complete sequence
YA1_363	11.0025	N	NZ_AP019717.1	99.19	13582	1.00015	Clostridium butyricum strain NBRC 13949 plasmid pCBU1, complete sequence
Y7_1195	108.567	N	NZ_CP010135.1	99.188	35418	94.98	Escherichia coli strain D1 plasmid A, complete genome
YB2_12169	51.4482	N	NZ_AP023206.1	99.18	21463	0.995853	Escherichia coli strain TUM18781 plasmid pMTY18781-1_lncX3, complete sequence
YB2_4674	17.945	N	NZ_CP022465.2	99.16	38953	0.993659	Enterocloster bolteae strain ATCC BAA-613 plasmid unnamed, complete sequence
YA1_592	11.9882	N	NZ_CP039706.1	99.11	11282	0.931572	Clostridium butyricum strain 4-1 plasmid p-butyl_plas_4-1, complete sequence
YA1_452	9.04786	N	NZ_CP033246.1	99.08	12644	1.00127	Clostridium butyricum strain CFSA3987 plasmid pCFSA3987, complete sequence
Y7_999	128.485	N	NZ_AP023206.1	99.058	40838	91.73	Escherichia coli strain TUM18781 plasmid pMTY18781-1_lncX3, complete sequence
YB2_12393	47.2135	N	NZ_AP023206.1	99.03	19052	1	Escherichia coli strain TUM18781 plasmid pMTY18781-1_lncX3, complete sequence
YA1_529	11.8273	N	NZ_AP019717.1	99.03	11786	0.996436	Clostridium butyricum strain NBRC 13949 plasmid pCBU1, complete sequence
YB2_4760	46.651	N	NZ_AP023206.1	99.02	38778	0.976636	Escherichia coli strain TUM18781 plasmid pMTY18781-1_lncX3, complete sequence
YB2_11065	21.834	N	CP054380.1	99	26531	1	Escherichia coli strain SCU-175 plasmid pSCU-175-1, complete sequence
YA3_5812	18.0199	N	NZ_AP023206.1	98.97	16949	1	Escherichia coli strain TUM18781 plasmid pMTY18781-1_lncX3, complete sequence
YB2_13229	48.5745	N	NZ_AP023206.1	98.97	13484	0.998368	Escherichia coli strain TUM18781 plasmid pMTY18781-1_lncX3, complete sequence
YB2_3154	50.9842	N	NZ_AP023206.1	98.96	42922	0.999301	Escherichia coli strain TUM18781 plasmid pMTY18781-1_lncX3, complete sequence
YB2_13383	54.9933	N	NZ_AP023206.1	98.96	12649	1.00008	Escherichia coli strain TUM18781 plasmid pMTY18781-1_lncX3, complete sequence
Y6_4508	42.7399	N	NZ_AP023209.1	98.943	11540	100	Escherichia coli strain TUM18781 plasmid pMTY18781-4, complete sequence
YA1_773	8.97239	N	NZ_CP039706.1	98.9	10003	1.0021	Clostridium butyricum strain 4-1 plasmid p-butyl_plas_4-1, complete sequence
YB2_12723	27.0908	N	NZ_AP023206.1	98.86	16224	1	Escherichia coli strain TUM18781 plasmid pMTY18781-1_lncX3, complete sequence
YA1_5467	11.041	N	NZ_CP039706.1	98.84	22903	1.00166	Clostridium butyricum strain 4-1 plasmid p-butyl_plas_4-1, complete sequence
YB2_20506	200.753	N	NZ_AP019726.1	98.84	16192	0.898468	Bacteroides uniformis strain NBRC 113350 plasmid pBUN2, complete sequence
YA4_16455	6.60201	N	NZ_CP022465.2	98.84	12673	0.998659	Enterocloster bolteae strain ATCC BAA-613 plasmid unnamed, complete sequence
Y6_4869	2940.73	N	NZ_AP023206.1	98.838	10614	70.51	Escherichia coli strain TUM18781 plasmid pMTY18781-1_lncX3, complete sequence
Y8_8246	62.0082	N	NZ_CP019257.1	98.827	10579	76.58	Escherichia coli strain 13TMH22 plasmid p13TMH22-1, complete sequence
YB2_6593	51.8613	N	NZ_AP023206.1	98.82	34606	0.961365	Escherichia coli strain TUM18781 plasmid pMTY18781-1_lncX3, complete sequence
Y6_5098	98.0575	N	NZ_KP453775.1	98.808	10149	85.15	Klebsiella pneumoniae strain ST11 plasmid pKP12226, complete sequence
YB2_12924	40.5777	N	NZ_CP041417.1	98.8	15112	1	Escherichia coli strain STEC711 plasmid pSTEC711_1, complete sequence
YB2_14202	17.2485	N	MT219824.1	98.79	10026	0.910732	Escherichia coli strain RT18-1 plasmid pRT18-1_294k_tetX, complete sequence
Y8_4013	202.869	N	NZ_AP023206.1	98.767	23354	100	Escherichia coli strain TUM18781 plasmid pMTY18781-1_lncX3, complete sequence
YB2_13122	40.0632	N	NZ_CP041417.1	98.69	13991	1	Escherichia coli strain STEC711 plasmid pSTEC711_1, complete sequence
YB2_14070	49.2485	N	NZ_AP023207.1	98.67	10339	1.00029	Escherichia coli strain TUM18781 plasmid pMTY18781-2, complete sequence
YA3_2341	16.9591	N	NZ_AP023206.1	98.65	20664	0.957414	Escherichia coli strain TUM18781 plasmid pMTY18781-1_lncX3, complete sequence
YB2_13619	52.8592	N	NZ_CP048309.1	98.59	11770	0.981138	Escherichia coli strain 9 plasmid p009_E, complete sequence
YA1_131	9.77581	N	NZ_CP039703.1	98.58	16672	0.908409	Clostridium butyricum strain 29-1 plasmid p-butyl_plas_29-1, complete sequence
Y6_3137	2785.99	N	NZ_AP023206.1	98.527	16481	71.66	Escherichia coli strain TUM18781 plasmid pMTY18781-1_lncX3, complete sequence
YA1_5290	19.0589	N	NZ_CP041417.1	98.51	31379	0.79397	Escherichia coli strain STEC711 plasmid pSTEC711_1, complete sequence
YA1_432	11.2886	N	NZ_CP039703.1	98.5	12879	0.999845	Clostridium butyricum strain 29-1 plasmid p-butyl_plas_29-1, complete sequence
Y6_1631	2429.72	N	NZ_CP041417.1	98.453	30713	94.32	Escherichia coli strain STEC711 plasmid pSTEC711_1, complete sequence
YB2_12795	45.5393	N	NZ_AP023206.1	98.45	15809	0.993991	Escherichia coli strain TUM18781 plasmid pMTY18781-1_lncX3, complete sequence
YA2_5197	4.91455	N	NZ_CP041417.1	98.44	11197	1.00554	Escherichia coli strain STEC711 plasmid pSTEC711_1, complete sequence
Y6_4835	2811.71	N	NZ_AP023207.1	98.433	10670	89.13	Escherichia coli strain TUM18781 plasmid pMTY18781-2, complete sequence
YB2_12485	74.463	N	NC_004703.1	98.42	18139	1	Bacteroides thetaiotaomicron VPI-5482 plasmid p5482, complete sequence
YA3_14382	416.573	Y	NZ_CP054001.1	98.4	47138	0.919534	Bacteroides fragilis strain FDAARGOS_763 plasmid unnamed1, complete sequence
YA3_14329	22.5242	N	NZ_AP023206.1	98.4	274067	0.977713	Escherichia coli strain TUM18781 plasmid pMTY18781-1_lncX3, complete sequence
YB2_13107	42.4569	N	NZ_AP023206.1	98.36	14040	1.00021	Escherichia coli strain TUM18781 plasmid pMTY18781-1_lncX3, complete sequence
YA3_5977	16.3871	N	NZ_CP026208.1	98.27	15538	0.963316	Escherichia coli strain ECONIH5 plasmid pECO-109b, complete sequence
YB4_11778	77.6607	N	NC_004703.1	98.26	21412	0.979404	Bacteroides thetaiotaomicron VPI-5482 plasmid p5482, complete sequence
Y7_2044	68.504	N	NZ_AP023209.1	98.2	21164	100	Escherichia coli strain TUM18781 plasmid pMTY18781-4, complete sequence
YB2_13851	49.6669	N	NZ_AP023206.1	98.2	10985	1.00027	Escherichia coli strain TUM18781 plasmid pMTY18781-1_lncX3, complete sequence
YB3_10357	4.85536	N	NZ_AP023206.1	98.19	15395	1	Escherichia coli strain TUM18781 plasmid pMTY18781-1_lncX3, complete sequence
YA1_2539	20.1924	N	NZ_CP041417.1	98.18	77913	0.986254	Escherichia coli strain STEC711 plasmid pSTEC711_1, complete sequence
Y7_4254	9.76863	N	NZ_LT985234.1	98.177	10981	79.92	Escherichia coli strain 557 plasmid RCS32TR557_p, complete sequence
Y8_6298	453.52	N	NZ_AP023206.1	98.158	14113	100	Escherichia coli strain TUM18781 plasmid pMTY18781-1_lncX3, complete sequence
Y7_3174	106.6	N	CP050167.1	98.129	14214	97.77	Escherichia coli plasmid Carbapenemase(NDM-4)_IncFIB, complete sequence
YB1_12324	26.7652	N	NZ_CP010135.1	98.08	53353	0.833374	Escherichia coli strain D1 plasmid A, complete genome
YA1_3887	19.6094	N	NZ_CP010135.1	98.08	53353	0.833374	Escherichia coli strain D1 plasmid A, complete genome
YB3_10608	4.38827	N	NZ_AP023206.1	98.05	13862	0.956067	Escherichia coli strain TUM18781 plasmid pMTY18781-1_lncX3, complete sequence
Y6_4934	2408.57	N	CP050167.1	98.042	10508	98.2	Escherichia coli plasmid Carbapenemase(NDM-4)_IncFIB, complete sequence
YB2_12153	36.8407	N	NZ_AP023206.1	98.04	21726	0.926402	Escherichia coli strain TUM18781 plasmid pMTY18781-1_lncX3, complete sequence
Y8_3813	59.6727	N	NZ_AP023209.1	98.029	24743	100	Escherichia coli strain TUM18781 plasmid pMTY18781-4, complete sequence
YA1_111	18.5662	N	NZ_CP041417.1	97.99	16973	0.99564	Escherichia coli strain STEC711 plasmid pSTEC711_1, complete sequence
YB3_11249	4.20979	N	NZ_AP023206.1	97.98	11304	0.996815	Escherichia coli strain TUM18781 plasmid pMTY18781-1_lncX3, complete sequence
YB2_12843	18.5424	N	NZ_AP023208.1	97.97	15540	0.885457	Escherichia coli strain TUM18781 plasmid pMTY18781-3, complete sequence
Y8_5512	67.6002	N	MN480763.1	97.959	16327	97.24	Streptococcus salivarius strain YU10 plasmid pSsal-YU10, complete sequence
Y5_886	627.613	N	NZ_CP041417.1	97.957	28309	82.83	Escherichia coli strain STEC711 plasmid pSTEC711_1, complete sequence
Y8_6195	264.215	N	CP050167.1	97.956	14377	100	Escherichia coli plasmid Carbapenemase(NDM-4)_IncFIB, complete sequence
YB2_12090	28.7718	N	CP050167.1	97.88	22407	0.967689	Escherichia coli plasmid Carbapenemase(NDM-4)_IncFIB, complete sequence
YA1_5675	10333.6	Y	NZ_CP054001.1	97.86	42157	0.933629	Bacteroides fragilis strain FDAARGOS_763 plasmid unnamed1, complete sequence
YA3_6404	5.03755	N	NZ_CP015135.1	97.85	12586	0.931591	Klebsiella pneumoniae strain ATCC 35657 plasmid p35657-1, complete sequence
YB1_14103	2922.68	Y	NZ_CP054001.1	97.82	90005	0.931993	Bacteroides fragilis strain FDAARGOS_763 plasmid unnamed1, complete sequence
Y7_2455	111.018	N	NZ_AP023206.1	97.817	17938	72.03	Escherichia coli strain TUM18781 plasmid pMTY18781-1_lncX3, complete sequence
Y6_5154	103.25	N	NZ_CP039714.1	97.811	10029	100	Salmonella enterica subsp. enterica serovar 1,4,[5],12:i:- strain PNCS014853 plasmid p09-3649.1, complete sequence
Y6_2288	2824.86	N	NZ_AP023206.1	97.659	22209	83.65	Escherichia coli strain TUM18781 plasmid pMTY18781-1_lncX3, complete sequence
Y6_5106	18.3533	N	NZ_CP054001.1	97.635	10136	99.69	Bacteroides fragilis strain FDAARGOS_763 plasmid unnamed1, complete sequence
YB3_11521	29.8715	N	NZ_AP023206.1	97.63	10453	0.730508	Escherichia coli strain TUM18781 plasmid pMTY18781-1_lncX3, complete sequence
YB1_2512	37.0772	N	NZ_AP023206.1	97.6	265191	0.936457	Escherichia coli strain TUM18781 plasmid pMTY18781-1_lncX3, complete sequence
YA1_5528	26.5995	N	NZ_AP023206.1	97.57	263810	0.935973	Escherichia coli strain TUM18781 plasmid pMTY18781-1_lncX3, complete sequence
YB3_11186	7.93487	N	NC_023917.1	97.56	11496	1	Clostridium perfringens plasmid pCP-OS1 DNA, complete sequence, strain: OS1
Y8_4947	538.478	N	NZ_CP048383.1	97.541	18367	94.77	Citrobacter freundii strain 62 plasmid p6_A, complete sequence
YA2_5156	2.72346	N	NZ_CP031790.1	97.52	11537	1.01075	Klebsiella pneumoniae strain KSB1_1I-sc-2280289 plasmid unnamed1, complete sequence
YB2_12114	54.7426	N	NZ_CP048307.1	97.17	22190	0.998693	Escherichia coli strain 9 plasmid p009_C, complete sequence
YB2_2772	46.5837	N	NZ_CP048307.1	97.13	44150	0.962288	Escherichia coli strain 9 plasmid p009_C, complete sequence
YB3_15380	17.778	N	NC_011409.1	97.11	59847	0.733905	Haemophilus influenzae plasmid ICEhin1056, complete sequence
YA1_233	11.4501	N	NZ_AP019717.1	97.04	15305	0.897942	Clostridium butyricum strain NBRC 13949 plasmid pCBU1, complete sequence
YB3_11095	3.93969	N	NZ_CP014273.1	97.04	11774	1.00527	Escherichia coli K-12 strain K-12 C3026 plasmid F128-(C3026), complete sequence
YA1_5339	20.9164	N	NZ_CP041417.1	97.02	28189	0.921743	Escherichia coli strain STEC711 plasmid pSTEC711_1, complete sequence
YA4_22061	5457.08	N	NZ_CP041232.1	96.92	13262	0.702986	Bacteroides xylanisolvens strain H207 plasmid unnamed2, complete sequence
YA2_4937	6.41015	N	NZ_CP048307.1	96.58	15230	0.896126	Escherichia coli strain 9 plasmid p009_C, complete sequence
YB2_12884	27.055	N	NZ_CP014491.1	96.54	15291	0.972206	Escherichia coli strain G749 plasmid pG749_3, complete sequence
YB2_13221	82.7358	N	LC520271.1	96.43	13525	0.861442	Escherichia coli A0140 plasmid pA0140 DNA, complete sequence
Y5_1416	667.372	N	NZ_CP041417.1	96.201	16396	88.95	Escherichia coli strain STEC711 plasmid pSTEC711_1, complete sequence
YA4_7344	620.173	N	NC_012782.1	96.19	37087	0.899776	[Eubacterium] eligens ATCC 27750 plasmid unnamed, complete sequence
YB3_17949	139.496	N	NC_012782.1	95.99	62065	0.894675	[Eubacterium] eligens ATCC 27750 plasmid unnamed, complete sequence
YB3_5994	30.8771	N	MN480762.1	95.97	30595	0.704004	Streptococcus salivarius strain NU10 plasmid pSsal-NU10, complete sequence
YA3_14284	66.8463	N	NC_012782.1	95.73	95623	0.93466	[Eubacterium] eligens ATCC 27750 plasmid unnamed, complete sequence
YB1_6217	14.0899	N	NC_010937.1	95.61	13324	0.999625	Clostridium perfringens plasmid pCW3, complete sequence
YB1_14137	1711.09	Y	NZ_KJ830768.1	95.39	16415	0.829607	Bacteroides fragilis strain 69566 plasmid pBF69566b, complete sequence
YA3_9927	14.0534	N	NZ_CP020429.2	95.26	37409	0.799674	Streptococcus sp. FDAARGOS_192 plasmid unnamed1, complete sequence
YB3_10343	4.9796	N	NZ_AP023206.1	94.95	15443	1.02888	Escherichia coli strain TUM18781 plasmid pMTY18781-1_lncX3, complete sequence
Y6_1165	22.5536	N	CP052389.1	94.928	42195	97.66	Klebsiella pneumoniae strain C17KP0052 plasmid pC17KP0052-1
Y6_1682	23.1804	N	CP052389.1	94.74	29756	75.77	Klebsiella pneumoniae strain C17KP0052 plasmid pC17KP0052-1
YB2_12092	134.678	N	NC_012780.1	94.69	381604	0.73961	[Eubacterium] eligens ATCC 27750 plasmid unnamed, complete sequence
YA3_6640	12.8966	N	NZ_CP015284.1	94.62	11473	0.971062	Streptococcus salivarius strain ATCC 25975 plasmid, complete sequence
Y6_3552	22.6721	N	CP052389.1	94.602	14578	77.91	Klebsiella pneumoniae strain C17KP0052 plasmid pC17KP0052-1
YB3_9637	25.5211	N	NZ_CP015284.1	94.55	22041	0.76825	Streptococcus salivarius strain ATCC 25975 plasmid, complete sequence
Y8_6985	546.922	N	NZ_LN868946.1	93.678	12615	99.81	Salmonella enterica subsp. enterica serovar Senftenberg strain NCTC10384 plasmid 4, complete sequence
YA2_4970	14.5389	N	LN835295.1	93.34	14562	0.79007	Clostridium perfringens plasmid pJIR4150, complete sequence, strain JIR12708
YB1_3777	31.1685	N	CP043024.1	92.91	30820	0.723491	Escherichia coli strain 399730_gen plasmid unnamed2, complete sequence
YA3_14252	8.16739	N	NZ_LS992176.1	92.44	10497	0.715443	Citrobacter freundii isolate Citrobacter freundii str. E2614 plasmid 2, complete sequence
YB2_13059	27.8857	N	NZ_CP048383.1	91.29	14270	0.88199	Citrobacter freundii strain 62 plasmid p6_A, complete sequence
YB1_6199	41.8064	N	NZ_CP018938.1	91.19	13392	0.996416	Bacteroides fragilis strain Q1F2 plasmid Q1F2-p1, complete sequence
YA1_385	24.2554	N	NZ_CP018938.1	91.19	13392	0.996416	Bacteroides fragilis strain Q1F2 plasmid Q1F2-p1, complete sequence
YB2_13811	30.9386	N	NZ_CP014271.1	89.44	11140	0.876032	Escherichia coli K-12 strain K-12 DHB4 plasmid F128-(DHB4), complete sequence
Y6_4988	6.56103	N	NZ_CP027261.1	89.329	10383	94.05	Pectobacterium parmentieri strain IFB5427 plasmid pPAR01, complete sequence
YB4_13425	146.969	N	NZ_AP018534.1	88.2	12503	0.771015	Clostridiales bacterium Choco116 plasmid pChoco116_1, complete sequence
Y8_3401	475.942	N	NZ_CP044308.1	88.172	27888	94.62	Escherichia coli strain C27A plasmid pC27A-3, complete sequence
YB2_16282	34.4244	N	NZ_CP053575.1	88.06	82608	0.990231	Citrobacter sp. TSA-1 plasmid unnamed2, complete sequence
Y8_8428	33.6844	N	LR134122.1	87.543	10348	100	Klebsiella aerogenes strain NCTC10006 genome assembly, plasmid: 2
YA1_5295	31.7846	N	NZ_LN868946.1	87.44	30962	0.923745	Salmonella enterica subsp. enterica serovar Senftenberg strain NCTC10384 plasmid 4, complete sequence
YB1_3710	44.6195	N	NZ_LN868946.1	87.41	30888	0.923563	Salmonella enterica subsp. enterica serovar Senftenberg strain NCTC10384 plasmid 4, complete sequence
Y6_2244	25.6865	N	LR134132.1	87.33	22632	90.7	Klebsiella aerogenes strain NCTC10006 genome assembly, plasmid: 12
YB2_5786	59.267	N	NZ_LN868946.1	87.12	36046	0.923459	Salmonella enterica subsp. enterica serovar Senftenberg strain NCTC10384 plasmid 4, complete sequence
YB3_10416	6.4701	N	LR134132.1	86.61	15017	0.877605	Klebsiella aerogenes strain NCTC10006 genome assembly, plasmid: 12
YB2_14160	28.7666	N	NZ_AP023206.1	86.24	10126	0.825992	Escherichia coli strain TUM18781 plasmid pMTY18781-1_lncX3, complete sequence
YB2_12829	19.028	N	NZ_CP019275.1	85.9	15666	0.789034	Escherichia coli strain 13P477T plasmid p13P477T-2, complete sequence
YB3_10408	12.4282	N	NZ_LR135396.1	85.85	15048	0.897528	Enterococcus faecium isolate E8290 plasmid 3
Y6_2504	19.1544	N	LR134122.1	85.754	20516	100	Klebsiella aerogenes strain NCTC10006 genome assembly, plasmid: 2
YA2_5020	4.40918	N	NZ_CP048385.1	85.68	13621	0.823728	Citrobacter freundii strain 62 plasmid p6_C, complete sequence
YB2_12281	33.0937	N	NZ_LN868946.1	83.9	20012	0.932291	Salmonella enterica subsp. enterica serovar Senftenberg strain NCTC10384 plasmid 4, complete sequence
YB2_9419	28.8689	N	NZ_AP023206.1	83.84	29203	0.992877	Escherichia coli strain TUM18781 plasmid pMTY18781-1_lncX3, complete sequence
YB2_15551	31.902	N	NZ_CP019203.1	83.77	89781	0.779597	Salmonella enterica subsp. enterica serovar Infantis strain CFSAN003307 plasmid pCFSAN003307, complete sequence
YB2_13891	28.883	N	NZ_AP023206.1	83.59	110241	0.826335	Escherichia coli strain TUM18781 plasmid pMTY18781-1_lncX3, complete sequence
YB2_9887	33.1597	N	NZ_CP048309.1	83.55	28476	0.729843	Escherichia coli strain 9 plasmid p009_E, complete sequence
YA1_5566	31.171	N	NZ_CP053575.1	83.46	19816	0.975273	Citrobacter sp. TSA-1 plasmid unnamed2, complete sequence
YB1_5367	46.2051	N	NZ_CP053575.1	83.45	19818	0.975174	Citrobacter sp. TSA-1 plasmid unnamed2, complete sequence
YB2_13746	60.6353	N	NZ_CP053575.1	83.36	11332	0.968585	Citrobacter sp. TSA-1 plasmid unnamed2, complete sequence
YB2_4470	31.0995	N	NZ_LN868945.1	83.1	39351	0.726716	Salmonella enterica subsp. enterica serovar Senftenberg strain NCTC10384 plasmid 3, complete sequence
YB2_13418	58.5298	N	NZ_CP019203.1	83.08	12514	0.972751	Salmonella enterica subsp. enterica serovar Infantis strain CFSAN003307 plasmid pCFSAN003307, complete sequence
YB3_11222	4.98123	N	NZ_CP053575.1	83.07	11392	0.960235	Citrobacter sp. TSA-1 plasmid unnamed2, complete sequence
YB2_12595	56.6022	N	NZ_CP019203.1	83.01	17226	0.899164	Salmonella enterica subsp. enterica serovar Infantis strain CFSAN003307 plasmid pCFSAN003307, complete sequence
YB1_10085	45.4941	N	NZ_LN868946.1	82.98	73503	0.82149	Salmonella enterica subsp. enterica serovar Senftenberg strain NCTC10384 plasmid 4, complete sequence
YA1_5409	25.8392	N	LR134122.1	82.65	24885	0.851236	Klebsiella aerogenes strain NCTC10006 genome assembly, plasmid: 2
YB1_4947	35.3037	N	LR134122.1	82.56	24908	0.855548	Klebsiella aerogenes strain NCTC10006 genome assembly, plasmid: 2
YB2_5317	49.1689	N	LR134132.1	82.54	37330	0.759175	Klebsiella aerogenes strain NCTC10006 genome assembly, plasmid: 12
YA3_11878	10.7873	N	LR134122.1	82.53	29869	0.709866	Klebsiella aerogenes strain NCTC10006 genome assembly, plasmid: 2
YA3_14220	26.2373	N	NZ_LN868946.1	82.49	88728	0.913015	Salmonella enterica subsp. enterica serovar Senftenberg strain NCTC10384 plasmid 4, complete sequence
YB2_14784	33.5644	N	LR134132.1	82.48	97610	0.719701	Klebsiella aerogenes strain NCTC10006 genome assembly, plasmid: 12
YA2_5127	4.20866	N	NZ_CP019203.1	82.47	11839	0.740603	Salmonella enterica subsp. enterica serovar Infantis strain CFSAN003307 plasmid pCFSAN003307, complete sequence
YB2_8397	58.4341	N	NZ_LN868946.1	82.43	31233	0.983703	Salmonella enterica subsp. enterica serovar Senftenberg strain NCTC10384 plasmid 4, complete sequence
YB2_2190	29.7362	N	NZ_AP023206.1	82.31	46608	0.903021	Escherichia coli strain TUM18781 plasmid pMTY18781-1_lncX3, complete sequence
YB2_12818	60.6475	N	NZ_CP053575.1	82.23	15695	0.982861	Citrobacter sp. TSA-1 plasmid unnamed2, complete sequence
YB2_13159	43.1221	N	NZ_CP048385.1	82.21	13777	0.895623	Citrobacter freundii strain 62 plasmid p6_C, complete sequence
YB3_11188	5.66323	N	NZ_CP053575.1	81.99	11493	0.846167	Citrobacter sp. TSA-1 plasmid unnamed2, complete sequence
YB2_13559	54.8388	N	NZ_LN868945.1	81.73	11967	0.745132	Salmonella enterica subsp. enterica serovar Senftenberg strain NCTC10384 plasmid 3, complete sequence
YB2_14110	42.3234	N	LR134122.1	81.52	10267	0.925879	Klebsiella aerogenes strain NCTC10006 genome assembly, plasmid: 2
YB2_13576	42.1625	N	NZ_CP043437.1	81.37	11914	0.854289	Enterobacter sp. LU1 plasmid unnamed
YB2_13152	31.4767	N	NZ_AP023207.1	81.28	13818	0.754813	Escherichia coli strain TUM18781 plasmid pMTY18781-2, complete sequence
Y6_3303	23.7319	N	NZ_CP017280.1	81.165	15681	79.5	Enterobacter ludwigii strain EN-119 plasmid pEN-119, complete sequence
YB2_12617	47.1507	N	NZ_LN868945.1	81.16	17060	0.71653	Salmonella enterica subsp. enterica serovar Senftenberg strain NCTC10384 plasmid 3, complete sequence
YB2_13091	30.0083	N	NZ_AP023206.1	81.15	14097	0.844719	Escherichia coli strain TUM18781 plasmid pMTY18781-1_lncX3, complete sequence
YB2_12935	43.8041	N	LR134122.1	80.88	15029	0.91889	Klebsiella aerogenes strain NCTC10006 genome assembly, plasmid: 2
YB3_10773	5.2258	N	LR134125.1	80.82	13073	0.885566	Klebsiella aerogenes strain NCTC10006 genome assembly, plasmid: 5
YB2_7971	40.0474	N	CP022016.1	80.81	31904	0.809084	Salmonella enterica subsp. enterica serovar India str. SA20085604 plasmid unnamed1, complete sequence
YA1_5594	97.5934	N	NZ_CP033215.1	80.76	10050	0.72209	Clostridioides difficile strain 12038 plasmid unnamed1, complete sequence
YB2_2838	26.5449	N	LR134122.1	80.74	44048	0.770932	Klebsiella aerogenes strain NCTC10006 genome assembly, plasmid: 2
YB2_20291	22.3558	N	NZ_CP041417.1	80.69	55797	0.748696	Escherichia coli strain STEC711 plasmid pSTEC711_1, complete sequence
YB2_11966	24.637	N	NZ_CP043437.1	80.45	24161	0.889657	Enterobacter sp. LU1 plasmid unnamed
YB2_5176	37.2227	N	CP022016.1	80.19	37773	0.849734	Salmonella enterica subsp. enterica serovar India str. SA20085604 plasmid unnamed1, complete sequence
YA3_6820	6.85072	N	NZ_CP019203.1	79.9	10754	0.876697	Salmonella enterica subsp. enterica serovar Infantis strain CFSAN003307 plasmid pCFSAN003307, complete sequence
YB2_4065	27.5526	N	CP022016.1	79.57	40381	0.765038	Salmonella enterica subsp. enterica serovar India str. SA20085604 plasmid unnamed1, complete sequence
YB2_13013	40.579	N	NZ_CP043437.1	79.43	14534	0.881726	Enterobacter sp. LU1 plasmid unnamed
YA3_6748	79.9403	N	LN835295.1	79.16	10991	0.703212	Clostridium perfringens plasmid pJIR4150, complete sequence, strain JIR12708
YB2_8929	20.3971	N	CP022016.1	78.71	30149	0.924177	Salmonella enterica subsp. enterica serovar India str. SA20085604 plasmid unnamed1, complete sequence
YB2_20440	9.53932	N	LR134122.1	78.39	14025	0.76164	Klebsiella aerogenes strain NCTC10006 genome assembly, plasmid: 2
YB2_12952	43.7316	N	LR134125.1	77.9	14903	0.765886	Klebsiella aerogenes strain NCTC10006 genome assembly, plasmid: 5
YB2_13813	46.4857	N	LR134122.1	77.39	11122	0.863514	Klebsiella aerogenes strain NCTC10006 genome assembly, plasmid: 2
YB2_12553	44.9979	N	LR134125.1	77.38	17558	0.912063	Klebsiella aerogenes strain NCTC10006 genome assembly, plasmid: 5

## Sheet: ST10
Table S10. Viral sequences in the metagenomes
Scaffold ID	Length (bp)	Circular	GC content (%)	Depth (fold)	Family	Species
Y8_14044	6160	linear	38.77	10.4108	Myoviridae	Vibrio_phage_X29
YA3_9192	6143	linear	39.41	5.27883	Podoviridae	Vibrio_phage_VvAW1
Y8_14433	5989	linear	56.84	605.751	Podoviridae	Vibrio_phage_VvAW1
Y7_8910	5790	linear	32.21	10.0082	Podoviridae	Vibrio_phage_VvAW1
Y7_9731	5376	linear	37.87	20.8123	Podoviridae	Vibrio_phage_VvAW1
YB2_8208	31645	linear	53.63	34.3108	Myoviridae	Vibrio_phage_martha_12B12
YB2_14492	9344	linear	54.02	9.43735	Myoviridae	Vibrio_phage_martha_12B12
YB2_17126	5913	linear	54.29	10.4203	Myoviridae	Vibrio_phage_martha_12B12
Y7_428	97825	circular	29.19	1614.38	Podoviridae	uncultured_crAssphage
YA2_5203	97624	linear	29.2	3315.01	Podoviridae	uncultured_crAssphage
Y8_909	92711	linear	30.06	2587.94	Podoviridae	uncultured_crAssphage
Y7_9021	5733	linear	33.82	6.09135	Podoviridae	uncultured_crAssphage
YA3_6170	81894	linear	43.29	91.1166	Unclassified	Unclassified
YA3_8384	47527	linear	38.87	60.8315	Unclassified	Unclassified
YA3_10164	36124	linear	36.34	119.577	Unclassified	Unclassified
YB3_5436	31725	linear	39.76	58.6153	Unclassified	Unclassified
Y8_3369	28169	linear	43.43	249.706	Unclassified	Unclassified
YA3_12811	27115	linear	46.13	30.741	Unclassified	Unclassified
YA3_13280	25494	linear	43.15	89.3195	Unclassified	Unclassified
Y8_3748	25252	linear	41.26	311.223	Unclassified	Unclassified
YA3_175	24347	linear	37.56	108.31	Unclassified	Unclassified
YB3_9585	22580	linear	39.95	16.1803	Unclassified	Unclassified
YB3_9734	20886	linear	56.64	6.84303	Unclassified	Unclassified
YB3_9745	20725	linear	36.25	18.0617	Unclassified	Unclassified
YB2_12234	20603	linear	41.11	920.293	Unclassified	Unclassified
YB3_9910	18986	linear	43.12	86.3006	Unclassified	Unclassified
Y8_4813	18959	linear	35.61	16.1919	Unclassified	Unclassified
Y7_2333	18764	linear	41.75	83.8287	Unclassified	Unclassified
YB3_9960	18639	linear	42.73	91.4627	Unclassified	Unclassified
YB1_5477	18632	linear	47.72	172.473	Unclassified	Unclassified
Y8_4902	18582	linear	28.51	48.0663	Unclassified	Unclassified
YA4_15274	18203	linear	41.83	387.272	Unclassified	Unclassified
Y6_2844	18075	linear	32.1	19.9224	Unclassified	Unclassified
YB3_10078	17649	linear	31.81	18.2325	Unclassified	Unclassified
YA3_5796	17106	linear	37.89	114.178	Unclassified	Unclassified
YA3_5872	16456	linear	44.35	30.5459	Unclassified	Unclassified
Y8_5475	16446	linear	36.95	23.9005	Unclassified	Unclassified
Y6_3165	16398	linear	45.51	15.2467	Unclassified	Unclassified
YB3_10224	16257	linear	36.21	40.9646	Unclassified	Unclassified
YB2_12749	16063	linear	44.84	11.9139	Unclassified	Unclassified
YA3_5939	15849	linear	45.72	84.1523	Unclassified	Unclassified
YA3_5948	15781	linear	41.51	53.2833	Unclassified	Unclassified
YA2_4796	15704	linear	55.14	84.6	Unclassified	Unclassified
YB2_12830	15661	linear	48.04	28.9205	Unclassified	Unclassified
YA4_15743	15609	linear	42.25	41.6415	Unclassified	Unclassified
Y5_1485	15607	linear	40.46	20.072	Unclassified	Unclassified
YA4_15750	15576	linear	60.29	8.87949	Unclassified	Unclassified
YB3_10345	15422	linear	41.43	12.1776	Unclassified	Unclassified
YA2_5430	15298	linear	44.4	71.8038	Unclassified	Unclassified
Y8_5955	15026	linear	43.92	106.749	Unclassified	Unclassified
Y5_1534	14944	linear	35.97	40.7585	Unclassified	Unclassified
YA2_4969	14602	linear	45.93	10.8225	Unclassified	Unclassified
YB3_10567	14159	linear	38.72	26.6888	Unclassified	Unclassified
YA3_6169	14051	linear	38.11	83.9188	Unclassified	Unclassified
Y7_3234	13951	linear	58.99	13.6886	Unclassified	Unclassified
Y8_586_fragment_2	13924	linear	65.6	553.375	Unclassified	Unclassified
Y7_3244	13914	linear	34.73	12.7702	Unclassified	Unclassified
Y6_3717	13910	linear	65.41	38.9208	Unclassified	Unclassified
YA4_22120	13892	linear	41.67	331.638	Unclassified	Unclassified
YB2_13148	13829	linear	39.35	32.4799	Unclassified	Unclassified
YB2_13160	13770	linear	40.02	14.8085	Unclassified	Unclassified
YA3_6232	13651	linear	35.72	77.6807	Unclassified	Unclassified
YA4_16170	13650	linear	51.46	32.9467	Unclassified	Unclassified
Y5_1659	13640	linear	35.06	27.362	Unclassified	Unclassified
YB1_6188	13396	linear	46.39	21.632	Unclassified	Unclassified
YA3_2479	13381	linear	46.54	70.1725	Unclassified	Unclassified
Y8_112_fragment_1	13369	linear	63.46	87.1894	Unclassified	Unclassified
YB2_13249	13359	linear	44.7	9.48687	Unclassified	Unclassified
YA3_6201	13322	linear	35.99	66.3488	Unclassified	Unclassified
Y8_6684	13264	linear	36.41	15.2309	Unclassified	Unclassified
YB2_13285	13201	linear	36.64	22.2996	Unclassified	Unclassified
Y6_3938	13160	linear	30.58	12.4659	Unclassified	Unclassified
YA3_2076	13104	linear	41.99	114.001	Unclassified	Unclassified
YA3_6331	13075	linear	39.45	19.739	Unclassified	Unclassified
Y8_6801	13028	linear	41.03	149.057	Unclassified	Unclassified
Y6_995_fragment_2	12995	linear	46.23	40.8554	Unclassified	Unclassified
Y8_6822	12990	linear	41.42	11.6447	Unclassified	Unclassified
YB2_13329	12934	linear	39.78	194.283	Unclassified	Unclassified
YA4_16379	12934	linear	39.78	29.0645	Unclassified	Unclassified
Y8_6847	12930	linear	44.28	24.9926	Unclassified	Unclassified
Y8_6851	12923	linear	43.67	89.5327	Unclassified	Unclassified
YA3_6372	12816	linear	52.87	14.9219	Unclassified	Unclassified
Y6_4061	12750	linear	33.68	9.22032	Unclassified	Unclassified
YA4_16478	12573	linear	49.28	35.3462	Unclassified	Unclassified
YB4_19647	12553	linear	40.05	0.943885	Unclassified	Unclassified
YB2_13414	12523	linear	39.12	12.6221	Unclassified	Unclassified
YA3_6420	12513	linear	47.65	73.7065	Unclassified	Unclassified
Y8_7066	12440	linear	62.62	279.735	Unclassified	Unclassified
Y8_7137	12317	linear	34	15.793	Unclassified	Unclassified
Y7_3755	12260	linear	46.31	32.0246	Unclassified	Unclassified
YA3_6473	12242	linear	45.42	8.77299	Unclassified	Unclassified
YA3_6493	12168	linear	45.65	50.8203	Unclassified	Unclassified
YA3_6496	12162	linear	36.98	47.5955	Unclassified	Unclassified
YB3_17259	12150	linear	33.26	40.1961	Unclassified	Unclassified
YA1_498	12144	linear	61.54	75.1055	Unclassified	Unclassified
YA2_5113	12139	linear	35.59	55.3572	Unclassified	Unclassified
Y8_7265	12078	linear	38.2	47.7531	Unclassified	Unclassified
Y8_7272	12069	linear	46.89	46.6957	Unclassified	Unclassified
Y8_7296	12031	linear	47.96	11.9105	Unclassified	Unclassified
YA3_14091	11963	linear	36.94	710.175	Unclassified	Unclassified
YA3_6543	11933	linear	46.19	70.1172	Unclassified	Unclassified
YB3_11054	11914	linear	40.86	408.888	Unclassified	Unclassified
Y7_3887	11875	linear	66.53	15.4239	Unclassified	Unclassified
Y8_7398	11873	linear	36.9	14.1283	Unclassified	Unclassified
YB2_13606	11824	linear	41.25	810.091	Unclassified	Unclassified
YA3_6580	11779	linear	44.4	42.166	Unclassified	Unclassified
YB3_11113	11720	linear	38.29	9.94685	Unclassified	Unclassified
Y8_7480	11718	linear	45.01	35.2181	Unclassified	Unclassified
YB2_20331	11623	circular	40.22	357.321	Unclassified	Unclassified
Y8_7536	11600	linear	42.02	295.055	Unclassified	Unclassified
YB3_11150	11592	linear	41.6	22.2235	Unclassified	Unclassified
YA3_6616	11589	linear	41.26	87.1743	Unclassified	Unclassified
YB1_6607	11554	linear	39.46	9.35987	Unclassified	Unclassified
Y7_4043	11482	linear	41.28	208.641	Unclassified	Unclassified
YA3_6640	11473	linear	34.47	13.2453	Unclassified	Unclassified
YA1_575	11400	linear	44.67	26.7077	Unclassified	Unclassified
YB3_11223	11390	linear	39.88	16.0869	Unclassified	Unclassified
Y8_2725_fragment_2	11306	linear	31.88	21.5808	Unclassified	Unclassified
YB2_13775	11269	linear	37.51	19.2995	Unclassified	Unclassified
Y8_7788	11227	linear	35.57	19.2072	Unclassified	Unclassified
YB1_6712	11098	linear	36.73	15.8847	Unclassified	Unclassified
YB3_11312	11092	linear	37.23	10.6445	Unclassified	Unclassified
YA3_6726	11076	linear	42.01	72.2473	Unclassified	Unclassified
Y8_7909	11012	linear	38.7	147.278	Unclassified	Unclassified
YA3_6761	10951	linear	45.89	132.74	Unclassified	Unclassified
YA3_6765	10936	linear	30.81	17.0927	Unclassified	Unclassified
YA3_6768	10918	linear	37.23	40.615	Unclassified	Unclassified
Y8_8073	10794	linear	41.91	19.2807	Unclassified	Unclassified
Y8_8087	10779	linear	55.39	12.8039	Unclassified	Unclassified
YB3_11432	10714	linear	43.47	108.06	Unclassified	Unclassified
Y8_8148	10694	linear	64.14	29.8796	Unclassified	Unclassified
YB3_11451	10662	linear	35.33	9.73782	Unclassified	Unclassified
YB3_11455	10653	linear	37.5	38.7429	Unclassified	Unclassified
Y6_4870	10611	linear	52.54	13.2086	Unclassified	Unclassified
Y8_8226	10604	linear	35.6	15.4295	Unclassified	Unclassified
YA3_6854	10567	linear	36.62	29.4402	Unclassified	Unclassified
Y8_8262	10556	linear	51.35	7.90813	Unclassified	Unclassified
Y7_4477	10511	linear	55.52	12.95	Unclassified	Unclassified
Y8_8309	10490	linear	38.82	328.169	Unclassified	Unclassified
YA3_6887	10408	linear	37.48	24.6612	Unclassified	Unclassified
YB3_11543	10405	linear	38.53	27.7538	Unclassified	Unclassified
Y8_8438	10331	linear	36.01	46.4608	Unclassified	Unclassified
Y5_2070	10326	linear	41.09	66.2279	Unclassified	Unclassified
YA3_6943	10271	linear	41.95	46.5026	Unclassified	Unclassified
YB3_17633	10218	linear	41.65	56.2537	Unclassified	Unclassified
YB3_11632	10135	linear	39.15	16.9238	Unclassified	Unclassified
Y6_5117	10118	linear	39.45	59.2126	Unclassified	Unclassified
YB4_14399	10117	linear	38.48	3.92666	Unclassified	Unclassified
YB3_11676	10043	linear	38.98	10.6633	Unclassified	Unclassified
YB3_11692	10015	linear	40.1	28.754	Unclassified	Unclassified
YA3_7029	10012	linear	40.35	184.49	Unclassified	Unclassified
Y6_5175	9997	linear	49.92	31.0588	Unclassified	Unclassified
Y8_8727	9997	linear	40.76	14.8455	Unclassified	Unclassified
Y5_2125	9996	linear	38.34	21.7159	Unclassified	Unclassified
YB4_14447	9994	linear	57.02	0.998883	Unclassified	Unclassified
YB3_11703	9992	linear	34.85	14.188	Unclassified	Unclassified
YB2_14223	9983	linear	47.27	51.679	Unclassified	Unclassified
Y8_8755	9949	linear	56.21	24.3751	Unclassified	Unclassified
YA3_7054	9947	linear	28.74	224.945	Unclassified	Unclassified
Y7_4773	9894	linear	57.57	133.79	Unclassified	Unclassified
Y7_4776	9886	linear	31.92	8.39472	Unclassified	Unclassified
Y8_8820	9880	linear	38.27	23.6564	Unclassified	Unclassified
YB2_14281	9866	linear	47.93	10.5361	Unclassified	Unclassified
Y7_4815	9818	linear	45.55	71.9058	Unclassified	Unclassified
Y8_8897	9788	linear	58.45	21.1641	Unclassified	Unclassified
Y7_4861	9744	linear	48.57	143.024	Unclassified	Unclassified
Y7_4875	9723	linear	59.46	14.918	Unclassified	Unclassified
YB3_11804	9718	linear	41.17	17.3316	Unclassified	Unclassified
Y8_8961	9710	linear	35.17	14.6419	Unclassified	Unclassified
Y6_5396	9616	linear	35.05	18.6079	Unclassified	Unclassified
YB2_14380	9607	linear	42.55	88.21	Unclassified	Unclassified
YB3_11851	9600	linear	37.1	11.3537	Unclassified	Unclassified
YB1_7183	9599	linear	40.05	8.57826	Unclassified	Unclassified
YB3_11865	9575	linear	32.98	6.66143	Unclassified	Unclassified
YA4_17619	9543	linear	39.57	11.9462	Unclassified	Unclassified
YA3_7189	9536	linear	42.23	5.43469	Unclassified	Unclassified
Y8_4845_fragment_1	9490	linear	39.58	45.8785	Unclassified	Unclassified
YB3_17621	9479	linear	35.75	192.72	Unclassified	Unclassified
YB3_11915	9461	linear	36.19	116.05	Unclassified	Unclassified
YA3_7223	9461	linear	40.58	112.52	Unclassified	Unclassified
YA3_7222	9461	linear	36.16	23.5815	Unclassified	Unclassified
YB4_14740	9448	linear	40.87	1.7635	Unclassified	Unclassified
YA3_7234	9436	linear	37.18	21.5602	Unclassified	Unclassified
Y8_3068_fragment_1	9435	linear	41.46	140.892	Unclassified	Unclassified
YA2_4	9421	linear	39.01	25.525	Unclassified	Unclassified
YA3_7238	9421	linear	38.14	2.76734	Unclassified	Unclassified
YA3_7240	9416	linear	38.51	41.207	Unclassified	Unclassified
YA2_7	9416	linear	40.13	31.0124	Unclassified	Unclassified
YA1_861	9391	linear	46.57	91.3264	Unclassified	Unclassified
YA3_7254	9389	linear	35.1	30.3705	Unclassified	Unclassified
Y8_9242	9377	linear	61.61	22.8644	Unclassified	Unclassified
YB3_11952	9371	linear	63.85	19.7333	Unclassified	Unclassified
Y7_5086	9352	linear	63.53	13.3237	Unclassified	Unclassified
YB3_11964	9348	linear	48.31	71.4921	Unclassified	Unclassified
Y6_5554	9345	linear	40.42	185.581	Unclassified	Unclassified
YA3_11958	9341	linear	43.54	76.1143	Unclassified	Unclassified
YA3_7275	9339	linear	44.98	14.0163	Unclassified	Unclassified
Y6_5559	9338	linear	33.8	181.195	Unclassified	Unclassified
YA3_7282	9310	linear	46.12	3.54716	Unclassified	Unclassified
YA3_7302	9267	linear	39.13	39.6492	Unclassified	Unclassified
YA2_29	9263	linear	41.9	12.1422	Unclassified	Unclassified
YA4_22241	9254	linear	33.97	1017.74	Unclassified	Unclassified
YB2_14541	9240	linear	37.27	17.0608	Unclassified	Unclassified
YA3_7321	9231	linear	46.11	48.9845	Unclassified	Unclassified
YA3_7326	9227	linear	36.27	27.6479	Unclassified	Unclassified
YB3_12032	9191	linear	48.47	16.5413	Unclassified	Unclassified
Y8_9415	9189	linear	39.51	30.2004	Unclassified	Unclassified
YA3_7350	9163	linear	45.59	90.6904	Unclassified	Unclassified
YB3_12049	9163	linear	42.67	8.3749	Unclassified	Unclassified
YA2_40	9152	linear	42.94	5.71018	Unclassified	Unclassified
YA3_7364	9135	linear	58.68	3.52031	Unclassified	Unclassified
YA4_17828	9114	linear	65.51	7.55132	Unclassified	Unclassified
YA2_43	9113	linear	40.63	13.8588	Unclassified	Unclassified
Y8_9501	9093	linear	34.49	12.7719	Unclassified	Unclassified
YA3_7389	9086	linear	36.52	17.6977	Unclassified	Unclassified
YA2_48	9068	linear	36.77	6.45616	Unclassified	Unclassified
Y5_2279	9067	linear	30.62	23.4443	Unclassified	Unclassified
Y5_2281	9064	linear	40.56	19.5085	Unclassified	Unclassified
YA3_7405	9031	linear	39.3	32.8541	Unclassified	Unclassified
Y7_5285	9030	linear	33.58	11.8735	Unclassified	Unclassified
YB3_12115	9021	linear	43.18	68.3857	Unclassified	Unclassified
YA4_17875	9016	linear	65.63	6.75806	Unclassified	Unclassified
Y6_5766	9015	linear	34.1	9.55228	Unclassified	Unclassified
Y8_9641	8962	linear	67.94	31.3242	Unclassified	Unclassified
YB3_12148	8959	linear	33.83	5.12056	Unclassified	Unclassified
Y7_5369	8902	linear	59.05	14.4364	Unclassified	Unclassified
Y7_5374	8896	linear	42.08	7.06106	Unclassified	Unclassified
Y8_9750	8859	linear	36.78	29.6615	Unclassified	Unclassified
Y8_9766	8843	linear	38.35	39.8251	Unclassified	Unclassified
Y8_9784	8827	linear	38.26	17.0996	Unclassified	Unclassified
YA1_958	8805	linear	41.67	109.364	Unclassified	Unclassified
YB2_14768	8799	linear	53.74	8.37218	Unclassified	Unclassified
YA3_7506	8790	linear	39.58	35.036	Unclassified	Unclassified
YA3_7542	8713	linear	47.91	27.1179	Unclassified	Unclassified
Y7_5509	8706	linear	63.14	17.4785	Unclassified	Unclassified
Y8_9937	8692	linear	57.4	33.1263	Unclassified	Unclassified
YB1_14218	8689	linear	42.86	257.155	Unclassified	Unclassified
YB3_12282	8688	linear	53.36	6.87398	Unclassified	Unclassified
YB3_12283	8685	linear	45.73	19.4425	Unclassified	Unclassified
YA3_7575	8638	linear	36.73	77.1801	Unclassified	Unclassified
Y8_10025	8622	linear	38.33	25.5005	Unclassified	Unclassified
Y6_6076	8613	linear	35.39	27.3613	Unclassified	Unclassified
YA4_18137	8608	linear	59.5	8.43166	Unclassified	Unclassified
Y8_10050	8597	linear	40.29	12.1187	Unclassified	Unclassified
YA4_18151	8591	linear	38.67	55.0512	Unclassified	Unclassified
YA3_7600	8584	linear	35.14	18.4494	Unclassified	Unclassified
YA3_7602	8576	linear	37.9	169.366	Unclassified	Unclassified
YA3_7606	8569	linear	40.16	91.8181	Unclassified	Unclassified
YA2_118	8550	linear	43.01	9.92762	Unclassified	Unclassified
Y8_10114	8549	linear	49.29	986.737	Unclassified	Unclassified
YB3_12374	8511	linear	40.3	3.54061	Unclassified	Unclassified
YA4_18204	8510	linear	40.81	13.4976	Unclassified	Unclassified
Y5_2406	8496	linear	27.79	20.4686	Unclassified	Unclassified
YB1_7654	8482	linear	43.06	26.7844	Unclassified	Unclassified
Y7_5704	8466	linear	25.89	10.5889	Unclassified	Unclassified
YB3_12413	8440	linear	39.22	13.8282	Unclassified	Unclassified
Y7_5725	8436	linear	42.4	8.38475	Unclassified	Unclassified
YB2_13954_fragment_1	8424	linear	43.14	250.756	Unclassified	Unclassified
YB3_12438	8380	linear	44.93	27.4942	Unclassified	Unclassified
Y7_5789	8365	linear	39.75	9.16738	Unclassified	Unclassified
YB2_14995	8364	linear	35.99	19.3473	Unclassified	Unclassified
Y8_10365	8350	linear	67.53	31.0079	Unclassified	Unclassified
YB3_12464	8328	linear	37.76	3.51956	Unclassified	Unclassified
YA4_18322	8327	linear	43.23	8.4871	Unclassified	Unclassified
YA3_7719	8322	linear	40.47	2.36319	Unclassified	Unclassified
Y8_10398	8318	linear	39.99	17.0475	Unclassified	Unclassified
YB2_15024	8311	linear	38.02	13.8205	Unclassified	Unclassified
YA3_7724	8308	linear	43.83	31.581	Unclassified	Unclassified
YB2_15026	8308	linear	47.06	11.0325	Unclassified	Unclassified
YA3_7729	8304	linear	45.5	193.644	Unclassified	Unclassified
YA3_7744	8267	linear	45.82	12.9499	Unclassified	Unclassified
Y7_5862	8267	linear	32.65	9.95306	Unclassified	Unclassified
YA3_7750	8261	linear	36.78	53.6155	Unclassified	Unclassified
Y7_5869	8261	linear	63.27	11.442	Unclassified	Unclassified
YA4_18370	8259	linear	34.04	12.6707	Unclassified	Unclassified
YA4_18377	8246	linear	38.81	31.1551	Unclassified	Unclassified
YA3_14507	8228	linear	29.07	167.737	Unclassified	Unclassified
YA1_1089	8218	linear	57.28	3.3437	Unclassified	Unclassified
YA3_7776	8216	linear	36.73	41.5601	Unclassified	Unclassified
Y6_6380	8210	linear	31.13	17.8516	Unclassified	Unclassified
YA2_180	8191	linear	41.63	19.0162	Unclassified	Unclassified
Y8_10552	8185	linear	41.37	12.4224	Unclassified	Unclassified
YA2_182	8183	linear	36.44	13.3999	Unclassified	Unclassified
YA3_7797	8176	linear	42.21	79.2541	Unclassified	Unclassified
Y5_2473	8166	linear	41.1	23.9602	Unclassified	Unclassified
Y6_6422	8159	linear	39.66	42.1443	Unclassified	Unclassified
Y7_5939	8159	linear	43.23	9.94993	Unclassified	Unclassified
Y8_10595	8157	linear	41.41	351.432	Unclassified	Unclassified
Y6_6433	8139	linear	31.93	10.1717	Unclassified	Unclassified
YA3_7815	8134	linear	35.81	166.71	Unclassified	Unclassified
YA3_7824	8125	linear	34.94	27.6655	Unclassified	Unclassified
YB3_12583	8119	linear	39.24	9.51349	Unclassified	Unclassified
Y8_10665	8107	linear	59.13	35.93	Unclassified	Unclassified
YA3_7572	8090	linear	36.84	88.6302	Unclassified	Unclassified
Y5_2487	8090	linear	31.89	61.7549	Unclassified	Unclassified
Y7_6018	8072	linear	61.46	13.5121	Unclassified	Unclassified
YA2_208	8063	linear	37.8	51.9282	Unclassified	Unclassified
YA3_14150	8062	circular	40.32	13.8984	Unclassified	Unclassified
YA3_6981	8062	linear	40.64	118.749	Unclassified	Unclassified
YB1_7842	8059	linear	34.42	75.1503	Unclassified	Unclassified
Y6_6499	8055	linear	49.84	29.6001	Unclassified	Unclassified
Y8_10747	8043	linear	37.55	21.2324	Unclassified	Unclassified
YA3_7864	8040	linear	42.33	80.5022	Unclassified	Unclassified
Y8_10785	8017	linear	54.67	13.7275	Unclassified	Unclassified
Y5_2510	7996	linear	54.91	8.82106	Unclassified	Unclassified
YB2_15239	7951	linear	41.18	364.325	Unclassified	Unclassified
Y6_6587	7951	linear	43.53	139.835	Unclassified	Unclassified
YA3_7921	7930	linear	43.39	78.4276	Unclassified	Unclassified
YA3_7926	7927	linear	45.83	43.6061	Unclassified	Unclassified
YA3_7933	7917	linear	45.8	154.465	Unclassified	Unclassified
YA3_7934	7915	linear	42.07	5.69878	Unclassified	Unclassified
YB3_12711	7912	linear	35.72	2.99459	Unclassified	Unclassified
Y8_10935	7902	linear	43.25	15.4467	Unclassified	Unclassified
YA3_7948	7886	linear	41.02	4.45308	Unclassified	Unclassified
YB3_12749	7862	linear	40.99	37.4772	Unclassified	Unclassified
YB3_12757	7850	linear	45.44	8.45169	Unclassified	Unclassified
YA3_7969	7849	linear	35.42	2.09196	Unclassified	Unclassified
YA3_7974	7845	linear	40.33	80.4008	Unclassified	Unclassified
YA3_7975	7845	linear	53.07	50.7995	Unclassified	Unclassified
YA3_7983	7821	linear	40.77	19.7106	Unclassified	Unclassified
Y8_11054	7819	linear	59.09	12.7412	Unclassified	Unclassified
YB2_15344	7781	linear	42.81	20.6879	Unclassified	Unclassified
YA3_8014	7769	linear	46.31	118.794	Unclassified	Unclassified
YA3_8024	7755	linear	35.54	36.1329	Unclassified	Unclassified
YB2_15380	7735	linear	56.7	61.3627	Unclassified	Unclassified
YA3_8035	7733	linear	45.49	79.6839	Unclassified	Unclassified
Y5_2573	7731	linear	52.17	128.773	Unclassified	Unclassified
Y8_11200	7720	linear	58.26	9.30053	Unclassified	Unclassified
YB2_15389	7719	linear	43.92	24.111	Unclassified	Unclassified
YB3_12834	7719	linear	69.22	6.36412	Unclassified	Unclassified
YB3_12836	7717	linear	35.09	4.45685	Unclassified	Unclassified
YA3_8048	7714	linear	37.92	88.6236	Unclassified	Unclassified
YA3_8052	7714	linear	41.79	4.27366	Unclassified	Unclassified
YA3_8054	7708	linear	38.31	32.7927	Unclassified	Unclassified
YA3_8056	7707	linear	35.89	39.5826	Unclassified	Unclassified
YA3_7831	7699	linear	46.24	45.302	Unclassified	Unclassified
YB1_8046	7687	linear	43.12	9.84808	Unclassified	Unclassified
YA4_18778	7671	linear	43.58	10.6962	Unclassified	Unclassified
Y7_6401	7649	linear	46.56	10.7161	Unclassified	Unclassified
YB2_15451	7642	linear	47.28	9.5933	Unclassified	Unclassified
YB2_15462	7625	linear	36.71	32.4516	Unclassified	Unclassified
YA3_8107	7599	linear	36.73	44.0667	Unclassified	Unclassified
Y7_6454	7593	linear	55.62	60.4199	Unclassified	Unclassified
YA3_8119	7585	linear	35.03	38.9177	Unclassified	Unclassified
YA1_1251	7563	linear	34.21	15.9794	Unclassified	Unclassified
YB1_8122	7558	linear	42.5	20.3287	Unclassified	Unclassified
YB4_15967	7553	linear	41.14	2.03715	Unclassified	Unclassified
YA4_18897	7523	linear	51.1	13.8948	Unclassified	Unclassified
YA3_8161	7516	linear	44.48	14.8679	Unclassified	Unclassified
YB2_15557	7514	linear	41.68	6.65739	Unclassified	Unclassified
YA4_18902	7514	linear	41.14	6.17735	Unclassified	Unclassified
YA2_290	7512	linear	39.63	11.8064	Unclassified	Unclassified
YB1_8153	7505	linear	39.55	15.322	Unclassified	Unclassified
YA3_8176	7484	linear	51.71	32.2097	Unclassified	Unclassified
YB3_12982	7474	linear	33.57	5.91712	Unclassified	Unclassified
YA3_8181	7472	linear	45.13	24.4534	Unclassified	Unclassified
Y8_11606	7456	linear	45.47	118.199	Unclassified	Unclassified
Y6_7069	7448	linear	32.87	10.4982	Unclassified	Unclassified
Y6_7083	7433	linear	46.33	17.1655	Unclassified	Unclassified
YB3_13006	7431	linear	36.6	2.58069	Unclassified	Unclassified
YA3_7825	7429	linear	46.52	41.0644	Unclassified	Unclassified
YA3_8204	7428	linear	44.88	33.6588	Unclassified	Unclassified
Y7_6633	7423	linear	43.69	183.493	Unclassified	Unclassified
YB2_15655	7400	linear	62.58	33.2178	Unclassified	Unclassified
YB3_13028	7399	linear	31.17	4.18375	Unclassified	Unclassified
Y6_7122	7389	linear	68.05	7.23194	Unclassified	Unclassified
Y5_2675	7388	linear	39.58	30.8296	Unclassified	Unclassified
Y8_11739	7382	linear	61.98	50.8455	Unclassified	Unclassified
YA3_8235	7379	linear	35.9	53.1606	Unclassified	Unclassified
YA4_19017	7378	linear	45.28	20.1262	Unclassified	Unclassified
YB2_15703	7346	linear	30.4	84.4653	Unclassified	Unclassified
Y8_11807	7343	linear	45.05	16.155	Unclassified	Unclassified
YB1_8259	7342	linear	62.41	14.2932	Unclassified	Unclassified
Y7_6705	7341	linear	56.98	8.47504	Unclassified	Unclassified
YB1_8266	7332	linear	39.06	11.5886	Unclassified	Unclassified
Y7_6733	7316	linear	62.62	11.7988	Unclassified	Unclassified
Y8_11850	7311	linear	55.34	12.8449	Unclassified	Unclassified
YA4_19068	7310	linear	39.02	9.29316	Unclassified	Unclassified
Y6_7204	7310	linear	28.47	8.80531	Unclassified	Unclassified
Y8_11858	7298	linear	40.44	24.6388	Unclassified	Unclassified
YB2_15754	7285	linear	36.61	15.6015	Unclassified	Unclassified
YB2_15761	7274	linear	44.51	115	Unclassified	Unclassified
YA2_353	7274	linear	38.6	12.5171	Unclassified	Unclassified
YB2_15765	7269	linear	42.25	18.616	Unclassified	Unclassified
Y6_7250	7266	linear	38.21	9.66821	Unclassified	Unclassified
YA3_8305	7264	linear	44.87	48.6487	Unclassified	Unclassified
Y8_11932	7251	linear	37.1	31.2214	Unclassified	Unclassified
Y7_6812	7250	linear	57.31	13.4818	Unclassified	Unclassified
Y8_11938	7246	linear	65.95	33.7796	Unclassified	Unclassified
Y6_7271	7242	linear	35.71	16.9336	Unclassified	Unclassified
YA1_1317	7235	linear	55.19	8.93451	Unclassified	Unclassified
Y8_11961	7234	linear	29.02	44.2949	Unclassified	Unclassified
YA4_19144	7223	linear	39.71	6.13629	Unclassified	Unclassified
YA3_8325	7215	linear	46.64	16.8208	Unclassified	Unclassified
YA3_8326	7211	linear	45.35	5.31539	Unclassified	Unclassified
Y6_7313	7207	linear	29.5	40.5681	Unclassified	Unclassified
YB3_17479	7206	linear	43.55	35.0384	Unclassified	Unclassified
Y6_7322	7199	linear	43.35	9.13761	Unclassified	Unclassified
YA2_371	7193	linear	62.42	3.1948	Unclassified	Unclassified
YA3_8339	7192	linear	38.85	121.096	Unclassified	Unclassified
YB2_15819	7192	linear	33.19	3.3553	Unclassified	Unclassified
Y7_6873	7191	linear	28.88	21.2904	Unclassified	Unclassified
Y6_7344	7173	linear	39.33	15.648	Unclassified	Unclassified
Y6_7350	7166	linear	39.06	77.6183	Unclassified	Unclassified
YA3_8356	7166	linear	44.39	56.4055	Unclassified	Unclassified
YB2_15842	7160	linear	40.71	14.8217	Unclassified	Unclassified
YA3_8362	7154	linear	45.26	26.7433	Unclassified	Unclassified
Y8_12107	7151	linear	52.8	13.5673	Unclassified	Unclassified
YA4_19207	7145	linear	53.6	10.3814	Unclassified	Unclassified
Y5_2745	7142	linear	24.8	22.2044	Unclassified	Unclassified
Y8_12147	7131	linear	60.19	49.4121	Unclassified	Unclassified
YB3_13231	7129	linear	32.28	5.54091	Unclassified	Unclassified
YA3_8381	7122	linear	38.7	9.98035	Unclassified	Unclassified
YB3_13246	7113	linear	38.83	11.3128	Unclassified	Unclassified
YA3_8393	7103	linear	52.13	30.3269	Unclassified	Unclassified
Y8_12212	7095	linear	37.67	55.3266	Unclassified	Unclassified
Y8_12229	7089	linear	26.49	24.011	Unclassified	Unclassified
YB3_13292	7058	linear	53.24	102.695	Unclassified	Unclassified
YB3_13298	7054	linear	28.45	31.4915	Unclassified	Unclassified
YB3_13300	7053	linear	35.8	23.5918	Unclassified	Unclassified
YA3_8435	7049	linear	36.16	33.5378	Unclassified	Unclassified
Y7_7095	7028	linear	44.31	22.563	Unclassified	Unclassified
YA4_19309	7023	linear	37.68	9.23992	Unclassified	Unclassified
YA2_414	7021	linear	46.47	7.10712	Unclassified	Unclassified
YB2_15960	7020	linear	45.84	10.064	Unclassified	Unclassified
Y6_7516	7012	linear	36.68	239.979	Unclassified	Unclassified
YB2_15969	7011	linear	35.54	20.7712	Unclassified	Unclassified
YB3_13344	7010	linear	39.9	11.6268	Unclassified	Unclassified
Y8_12369	7007	linear	45.13	4434.81	Unclassified	Unclassified
Y8_12381	6999	linear	36.95	501.565	Unclassified	Unclassified
YA1_1375	6985	linear	33.31	23.3147	Unclassified	Unclassified
YB2_15994	6984	linear	47.58	23.8535	Unclassified	Unclassified
YA3_8488	6980	linear	34.1	28.2075	Unclassified	Unclassified
Y6_7552	6977	linear	46.62	90.4384	Unclassified	Unclassified
YA3_8500	6969	linear	54.37	56.7998	Unclassified	Unclassified
Y5_2799	6966	linear	48.68	25.4822	Unclassified	Unclassified
YA3_8503	6960	linear	30.52	14.6708	Unclassified	Unclassified
Y8_12469	6957	linear	35.14	16.4584	Unclassified	Unclassified
Y7_7185	6956	linear	44.18	21.0824	Unclassified	Unclassified
YA2_433	6951	linear	38.8	8.68211	Unclassified	Unclassified
YB3_13386	6950	linear	42.68	29.4399	Unclassified	Unclassified
YA3_7780	6942	linear	35.57	61.7064	Unclassified	Unclassified
YA3_8523	6928	linear	31.02	71.8724	Unclassified	Unclassified
Y6_7603	6928	linear	32.56	10.4782	Unclassified	Unclassified
YB2_16048	6925	linear	37.3	6.47188	Unclassified	Unclassified
YA3_8527	6922	linear	40.13	21.9405	Unclassified	Unclassified
Y8_12532	6922	linear	29.53	15.2394	Unclassified	Unclassified
YA3_8528	6921	linear	40.77	10.5067	Unclassified	Unclassified
Y5_2824	6916	linear	52.66	132.467	Unclassified	Unclassified
YA3_8534	6916	linear	43.96	76.4772	Unclassified	Unclassified
YA3_8538	6905	linear	48.4	13.7947	Unclassified	Unclassified
Y8_12566	6904	linear	37.24	8.99289	Unclassified	Unclassified
YA2_449	6903	linear	40.85	22.6599	Unclassified	Unclassified
Y6_7628	6897	linear	48.91	7.28976	Unclassified	Unclassified
YA4_19450	6881	linear	32.04	11.6329	Unclassified	Unclassified
YA4_19458	6877	linear	37.98	8.44463	Unclassified	Unclassified
Y5_2842	6875	linear	33.51	21.5778	Unclassified	Unclassified
YA3_8553	6875	linear	42.56	15.6967	Unclassified	Unclassified
Y6_7658	6872	linear	65.7	7.98617	Unclassified	Unclassified
Y8_12626	6867	linear	39.6	15.5937	Unclassified	Unclassified
Y6_7664	6867	linear	29.23	11.4304	Unclassified	Unclassified
Y8_12629	6865	linear	60.2	34.3623	Unclassified	Unclassified
YB1_8577	6865	linear	40.95	13.9316	Unclassified	Unclassified
Y8_12630	6864	linear	65.03	20.2538	Unclassified	Unclassified
YA2_5424	6836	linear	38.78	51.5509	Unclassified	Unclassified
Y8_12698	6832	linear	36.4	179.076	Unclassified	Unclassified
YA4_19487	6829	linear	34.56	10.2101	Unclassified	Unclassified
YA3_8590	6828	linear	34.09	44.1785	Unclassified	Unclassified
YA3_8592	6827	linear	45.51	41.3322	Unclassified	Unclassified
Y6_7713	6826	linear	59.57	7.44982	Unclassified	Unclassified
YA3_8597	6825	linear	37.07	17.2019	Unclassified	Unclassified
YB2_16150	6814	linear	33.67	2.7596	Unclassified	Unclassified
YB1_8605	6812	linear	38.05	44.2091	Unclassified	Unclassified
YA3_8614	6802	linear	39.18	4.65529	Unclassified	Unclassified
Y8_12767	6800	linear	58.62	3334.01	Unclassified	Unclassified
Y7_7404	6791	linear	31.13	9.26999	Unclassified	Unclassified
YA3_8630	6790	linear	36.45	31.3203	Unclassified	Unclassified
YA4_19525	6788	linear	39.98	12.4146	Unclassified	Unclassified
YB3_13531	6779	linear	43.27	47.232	Unclassified	Unclassified
YB3_13532	6779	linear	47.09	2.08418	Unclassified	Unclassified
Y7_7425	6773	linear	48.09	36.2804	Unclassified	Unclassified
YA3_8646	6769	linear	34.69	25.8846	Unclassified	Unclassified
Y6_7778	6761	linear	34.02	10.7034	Unclassified	Unclassified
YB2_16197	6757	linear	46.84	514.054	Unclassified	Unclassified
Y7_7459	6756	linear	39.48	15.5139	Unclassified	Unclassified
Y8_12857	6752	linear	38.09	15.9638	Unclassified	Unclassified
Y8_12858	6751	linear	35.98	19.9921	Unclassified	Unclassified
Y7_7465	6751	linear	29.37	8.31874	Unclassified	Unclassified
YA3_8669	6747	linear	35.27	27.7253	Unclassified	Unclassified
YB3_13571	6738	linear	34.92	20.6615	Unclassified	Unclassified
YA3_8681	6735	linear	39.06	83.5798	Unclassified	Unclassified
Y6_7813	6734	linear	37.79	15.8276	Unclassified	Unclassified
Y7_7505	6724	linear	33.03	7.49741	Unclassified	Unclassified
YA3_8689	6723	linear	40.15	4.67017	Unclassified	Unclassified
YA3_8692	6721	linear	42.36	99.5197	Unclassified	Unclassified
YA3_8693	6719	linear	39.43	150.804	Unclassified	Unclassified
YA3_8699	6708	linear	39.85	7.75724	Unclassified	Unclassified
YA4_19604	6704	linear	32.1	38.2196	Unclassified	Unclassified
Y6_7855	6702	linear	38.06	8.63263	Unclassified	Unclassified
YA3_8707	6697	linear	36.31	26.4035	Unclassified	Unclassified
YA3_8716	6686	linear	45.21	30.7006	Unclassified	Unclassified
Y6_7895	6671	linear	30.97	8.11578	Unclassified	Unclassified
YB1_8702	6664	linear	40.4	342.934	Unclassified	Unclassified
YA4_19637	6663	linear	44.42	9.90404	Unclassified	Unclassified
YA3_8736	6662	linear	25.07	2.96913	Unclassified	Unclassified
Y7_7594	6658	linear	39.62	6.76537	Unclassified	Unclassified
Y8_13025	6653	linear	44.09	13.8049	Unclassified	Unclassified
YB2_16272	6651	linear	43.84	70.3035	Unclassified	Unclassified
Y7_7607	6649	linear	34.88	41.1509	Unclassified	Unclassified
YA3_8745	6644	linear	35.66	102.175	Unclassified	Unclassified
Y8_13045	6644	linear	35.82	35.2119	Unclassified	Unclassified
Y8_13046	6644	linear	65.52	20.8833	Unclassified	Unclassified
YB2_16295	6624	linear	44.35	22.2351	Unclassified	Unclassified
YB3_13677	6622	linear	67.06	1.14431	Unclassified	Unclassified
YB2_16301	6610	linear	41.38	77.5198	Unclassified	Unclassified
YB3_13696	6604	linear	34.54	5.59173	Unclassified	Unclassified
Y7_7654	6603	linear	38.74	154.529	Unclassified	Unclassified
Y8_13118	6600	linear	40.88	255.708	Unclassified	Unclassified
YB3_13716	6585	linear	39.39	11.3279	Unclassified	Unclassified
Y6_8001	6572	linear	49.98	67.8091	Unclassified	Unclassified
Y7_7695	6567	linear	64.37	22.8956	Unclassified	Unclassified
YA3_8813	6560	linear	37.71	24.3724	Unclassified	Unclassified
YA4_19763	6548	linear	32.94	8.31885	Unclassified	Unclassified
Y8_13225	6546	linear	34.46	19.1518	Unclassified	Unclassified
YB1_8793	6545	linear	32.41	104.27	Unclassified	Unclassified
YA3_8826	6540	linear	37.43	7.61596	Unclassified	Unclassified
YB1_8806	6538	linear	45.72	240.306	Unclassified	Unclassified
YA3_7893	6536	linear	36.12	69.3713	Unclassified	Unclassified
YB3_13764	6527	linear	58.48	7.24494	Unclassified	Unclassified
YB2_16385	6525	linear	43.52	13.4874	Unclassified	Unclassified
YB2_16386	6524	linear	36.94	39.4424	Unclassified	Unclassified
YA4_19787	6524	linear	39.94	8.40336	Unclassified	Unclassified
Y8_13291	6513	linear	43.9	25.6791	Unclassified	Unclassified
YA1_1502	6497	linear	44.36	18.6383	Unclassified	Unclassified
YB2_16420	6495	linear	60.82	155.414	Unclassified	Unclassified
Y7_7804	6492	linear	42.25	9.06623	Unclassified	Unclassified
YA4_19832	6489	linear	44.72	27.7408	Unclassified	Unclassified
Y8_13332	6489	linear	53.18	24.1495	Unclassified	Unclassified
YA3_8876	6483	linear	36.88	5.23559	Unclassified	Unclassified
YA3_8879	6479	linear	45.04	14.0273	Unclassified	Unclassified
YB3_13815	6477	linear	40.65	9.61135	Unclassified	Unclassified
YB2_16441	6472	linear	51.25	10.6117	Unclassified	Unclassified
YB1_8855	6466	linear	36.31	70.5136	Unclassified	Unclassified
YA1_1521	6461	linear	32.35	20.1764	Unclassified	Unclassified
Y8_13394	6460	linear	42.89	134.796	Unclassified	Unclassified
YA4_19874	6460	linear	47.14	12.5353	Unclassified	Unclassified
YB3_13835	6456	linear	46.11	9.32033	Unclassified	Unclassified
Y8_13421	6447	linear	39.03	14.2765	Unclassified	Unclassified
YA3_8905	6444	linear	43.85	17.4995	Unclassified	Unclassified
YA3_8909	6439	linear	38.81	42.4659	Unclassified	Unclassified
YB1_8878	6433	linear	42.59	8.49737	Unclassified	Unclassified
YA3_8920	6428	linear	46.27	44.3587	Unclassified	Unclassified
YA4_19919	6426	linear	47.31	8.00239	Unclassified	Unclassified
YA4_19922	6425	linear	46.21	15.9748	Unclassified	Unclassified
YB1_8887	6418	linear	37.22	11.8492	Unclassified	Unclassified
Y7_7910	6414	linear	27.22	36.7987	Unclassified	Unclassified
Y8_13486	6414	linear	45.73	13.8691	Unclassified	Unclassified
YA3_7642	6412	linear	36.07	55.5961	Unclassified	Unclassified
YA3_8931	6410	linear	36.54	45.2371	Unclassified	Unclassified
Y6_8217	6404	linear	34.18	9.76255	Unclassified	Unclassified
Y5_3014	6402	linear	38.53	104.421	Unclassified	Unclassified
YB2_16544	6396	linear	41.1	9.53282	Unclassified	Unclassified
Y7_7948	6393	linear	61.96	18.9447	Unclassified	Unclassified
Y6_8233	6391	linear	61.1	6.4291	Unclassified	Unclassified
Y7_7952	6390	linear	64.63	22.9144	Unclassified	Unclassified
YA3_8947	6389	linear	27.84	13.0215	Unclassified	Unclassified
YA2_605	6389	linear	43.28	12.0314	Unclassified	Unclassified
Y7_7970	6383	linear	42	11.1927	Unclassified	Unclassified
YB1_8910	6377	linear	41.57	66.3384	Unclassified	Unclassified
Y8_13572	6375	linear	56.3	30.2275	Unclassified	Unclassified
YB1_8914	6375	linear	46.32	11.2416	Unclassified	Unclassified
Y8_13589	6366	linear	36.79	15.3304	Unclassified	Unclassified
YB1_8926	6362	linear	30.65	14.1676	Unclassified	Unclassified
Y8_13606	6358	linear	49.1	9.70892	Unclassified	Unclassified
Y8_13627	6349	linear	37.34	11.1857	Unclassified	Unclassified
Y8_13632	6347	linear	66	19.9035	Unclassified	Unclassified
YA2_619	6341	linear	42.52	7.69036	Unclassified	Unclassified
YA1_1559	6335	linear	54.29	9.49685	Unclassified	Unclassified
Y8_13670	6330	linear	45.06	126.534	Unclassified	Unclassified
YA3_9001	6327	linear	39.72	13.5754	Unclassified	Unclassified
YB2_16630	6322	linear	49.78	9.11909	Unclassified	Unclassified
Y8_13686	6320	linear	43.51	26.334	Unclassified	Unclassified
YA4_20037	6312	linear	40.05	58.605	Unclassified	Unclassified
YB2_16644	6311	linear	54.7	18.821	Unclassified	Unclassified
YA3_9030	6303	linear	50.34	55.2176	Unclassified	Unclassified
YB2_16660	6301	linear	35.23	56.9782	Unclassified	Unclassified
YA4_20047	6301	linear	35.23	15.7278	Unclassified	Unclassified
YA4_19978	6292	linear	38.16	70.3743	Unclassified	Unclassified
YB2_16668	6292	linear	39.18	6.06529	Unclassified	Unclassified
YB3_14001	6281	linear	55.6	7.97635	Unclassified	Unclassified
Y5_3067	6274	linear	26.04	20.8295	Unclassified	Unclassified
Y6_8398	6273	linear	30.99	22.6721	Unclassified	Unclassified
YB1_8983	6272	linear	44.6	14.3238	Unclassified	Unclassified
YB2_20321	6268	linear	45.92	340.629	Unclassified	Unclassified
YA4_20089	6263	linear	28.23	63.0119	Unclassified	Unclassified
YB1_8991	6258	linear	38.96	10.8184	Unclassified	Unclassified
YB2_16718	6248	linear	41.92	6.13316	Unclassified	Unclassified
YA3_9080	6247	linear	35.97	65.5212	Unclassified	Unclassified
Y8_13861	6243	linear	51.03	9.8815	Unclassified	Unclassified
YA3_9085	6242	linear	35.71	39.1891	Unclassified	Unclassified
YB3_14054	6237	linear	41.22	24.6315	Unclassified	Unclassified
YA4_20117	6237	linear	43.69	14.2459	Unclassified	Unclassified
Y8_13887	6226	linear	39.77	17.7768	Unclassified	Unclassified
Y6_8460	6225	linear	33.61	15.4611	Unclassified	Unclassified
Y8_13893	6224	linear	40.1	103.785	Unclassified	Unclassified
YB3_14065	6221	linear	41.7	3.91319	Unclassified	Unclassified
YA1_1594	6219	linear	29.7	13.9474	Unclassified	Unclassified
YA3_9109	6218	linear	44.07	7.00132	Unclassified	Unclassified
YB4_17164	6214	linear	37.09	2.23433	Unclassified	Unclassified
Y6_8484	6208	linear	26.47	15.6142	Unclassified	Unclassified
YA3_9124	6207	linear	43.43	54.3985	Unclassified	Unclassified
YA3_9127	6205	linear	36.73	35.3846	Unclassified	Unclassified
YA4_20183	6190	linear	39.21	25.5965	Unclassified	Unclassified
Y8_13960	6188	linear	36.44	24.0212	Unclassified	Unclassified
Y7_8228	6188	linear	63.46	15.3309	Unclassified	Unclassified
YA2_667	6186	linear	45.96	4.1173	Unclassified	Unclassified
YB3_14110	6179	linear	36.96	2.93498	Unclassified	Unclassified
YA4_20197	6178	linear	45.16	18.7724	Unclassified	Unclassified
Y8_14024	6168	linear	27.22	46.3446	Unclassified	Unclassified
YA3_9170	6165	linear	41.98	3.09493	Unclassified	Unclassified
YB2_20400	6163	linear	41.86	332.731	Unclassified	Unclassified
YA4_20217	6162	linear	44.4	2.7821	Unclassified	Unclassified
YB2_16809	6155	linear	40.52	34.1412	Unclassified	Unclassified
Y7_8290	6150	linear	41.97	9.04233	Unclassified	Unclassified
YA3_9181	6149	linear	33.13	6.53459	Unclassified	Unclassified
Y6_8574	6145	linear	46.44	8.94946	Unclassified	Unclassified
Y7_8312	6137	linear	34.74	58.8699	Unclassified	Unclassified
YA1_1595	6136	linear	39.77	41.3685	Unclassified	Unclassified
Y8_14092	6136	linear	54.51	13.8461	Unclassified	Unclassified
YB1_9081	6133	linear	52.88	99.9054	Unclassified	Unclassified
YA3_9199	6132	linear	36.55	77.9111	Unclassified	Unclassified
Y8_14103	6132	linear	63.36	38.6658	Unclassified	Unclassified
YA3_9206	6127	linear	45.13	2.36122	Unclassified	Unclassified
YA2_686	6122	linear	44.33	13.4084	Unclassified	Unclassified
YA3_9214	6121	linear	45.48	32.9104	Unclassified	Unclassified
YA3_9219	6117	linear	28.04	12.5234	Unclassified	Unclassified
Y5_3133	6114	linear	39.61	3512.09	Unclassified	Unclassified
Y8_14143	6110	linear	34.65	49.2126	Unclassified	Unclassified
YB3_14179	6109	linear	39.76	6.59087	Unclassified	Unclassified
Y7_8361	6106	linear	47.18	24.6758	Unclassified	Unclassified
YA3_9229	6104	linear	36.78	154.799	Unclassified	Unclassified
YA4_20284	6103	linear	30.38	33.0521	Unclassified	Unclassified
YB1_9107	6102	linear	38.33	14.5867	Unclassified	Unclassified
YB3_14194	6096	linear	36.88	8.23175	Unclassified	Unclassified
Y8_14175	6094	linear	36.4	38.0294	Unclassified	Unclassified
Y7_8381	6094	linear	67.38	13.6629	Unclassified	Unclassified
YB2_16887	6090	linear	41.05	6.65522	Unclassified	Unclassified
YA3_9240	6086	linear	61.86	4.06536	Unclassified	Unclassified
Y5_3150	6084	linear	47.16	31.2342	Unclassified	Unclassified
YB3_14209	6084	linear	39.69	15.3392	Unclassified	Unclassified
Y8_14217	6078	linear	39.47	18.3306	Unclassified	Unclassified
YA4_20318	6074	linear	57.21	152.812	Unclassified	Unclassified
YB2_16912	6073	linear	32.75	106.142	Unclassified	Unclassified
YA3_9250	6071	linear	39.86	5.76457	Unclassified	Unclassified
YA3_7406	6069	linear	36.61	66.8481	Unclassified	Unclassified
YA3_9272	6057	linear	27.89	7.15084	Unclassified	Unclassified
Y7_8448	6056	linear	56.34	23.4165	Unclassified	Unclassified
YB3_14244	6056	linear	40.89	10.584	Unclassified	Unclassified
YA3_9287	6044	linear	39.81	7.25789	Unclassified	Unclassified
Y8_14314	6041	linear	48.45	233.087	Unclassified	Unclassified
Y5_3170	6041	linear	41.22	35.6758	Unclassified	Unclassified
YB2_16964	6037	linear	37.55	4.01359	Unclassified	Unclassified
YB1_9170	6036	linear	39.96	9.98709	Unclassified	Unclassified
Y6_8727	6034	linear	28.59	164.15	Unclassified	Unclassified
YB1_9172	6034	linear	41.83	13.4043	Unclassified	Unclassified
Y8_14336	6029	linear	29.51	31.3358	Unclassified	Unclassified
Y8_14338	6028	linear	37.36	14.6824	Unclassified	Unclassified
YA4_20382	6028	linear	59.06	1.71096	Unclassified	Unclassified
YB2_16977	6024	linear	35.52	5.68624	Unclassified	Unclassified
YB3_14285	6020	linear	40.32	4.33901	Unclassified	Unclassified
YB2_16984	6019	linear	39.77	109.319	Unclassified	Unclassified
Y6_8760	6015	linear	38.57	15.4627	Unclassified	Unclassified
Y7_8511	6012	linear	43.71	7.96554	Unclassified	Unclassified
YB3_14293	6011	linear	37.48	25.8635	Unclassified	Unclassified
Y5_3189	6000	linear	36.1	59.1441	Unclassified	Unclassified
YA3_9331	6000	linear	44.98	10.56	Unclassified	Unclassified
Y5_3190	5998	linear	38.93	24.8304	Unclassified	Unclassified
YA3_9336	5997	linear	38.55	38.8155	Unclassified	Unclassified
Y7_8570	5984	linear	48.61	10.0595	Unclassified	Unclassified
YB2_17042	5975	linear	34.53	6.83605	Unclassified	Unclassified
Y8_14464	5973	linear	42.61	114.486	Unclassified	Unclassified
YB2_17049	5971	linear	38.07	11.0543	Unclassified	Unclassified
YB2_16949	5970	linear	41.36	38.4622	Unclassified	Unclassified
YA4_20355	5970	linear	41.31	21.773	Unclassified	Unclassified
Y8_14480	5969	linear	54.55	128.278	Unclassified	Unclassified
YA3_9360	5968	linear	35.62	77.1251	Unclassified	Unclassified
YB2_17051	5968	linear	45.39	9.06892	Unclassified	Unclassified
YB3_14364	5956	linear	35.44	7.19842	Unclassified	Unclassified
YA1_1657	5951	linear	39.44	30.4675	Unclassified	Unclassified
YB3_14379	5948	linear	38.15	26.2656	Unclassified	Unclassified
YA3_9383	5945	linear	39.68	9.93805	Unclassified	Unclassified
YA3_9385	5944	linear	35.31	3.68381	Unclassified	Unclassified
YB3_14395	5934	linear	42.55	10.5941	Unclassified	Unclassified
Y8_14577	5932	linear	49.98	27.4434	Unclassified	Unclassified
Y8_14580	5931	linear	53.06	116.311	Unclassified	Unclassified
YB3_14406	5924	linear	44.4	14.1055	Unclassified	Unclassified
YB3_14407	5924	linear	39.52	7.62885	Unclassified	Unclassified
Y8_14612	5923	linear	52.64	13.2458	Unclassified	Unclassified
Y7_8680	5921	linear	39.37	28.1184	Unclassified	Unclassified
Y8_14625	5918	linear	42.77	33.0085	Unclassified	Unclassified
YA3_9411	5918	linear	37.66	9.85003	Unclassified	Unclassified
YA3_8594	5917	linear	45.23	43.1373	Unclassified	Unclassified
YB1_9197	5917	linear	32.65	13.0215	Unclassified	Unclassified
YA3_9415	5915	linear	46.88	86.6441	Unclassified	Unclassified
YB2_17135	5906	linear	43.67	8.04117	Unclassified	Unclassified
Y8_14659	5903	linear	58.26	10.6072	Unclassified	Unclassified
YB1_9283	5900	linear	45.2	14.6014	Unclassified	Unclassified
YA3_9436	5900	linear	45.49	4.77739	Unclassified	Unclassified
YA4_20527	5898	linear	41.61	14.9435	Unclassified	Unclassified
YB2_17156	5895	linear	41.7	263.268	Unclassified	Unclassified
YB3_14447	5894	linear	48.9	4.05519	Unclassified	Unclassified
YA3_9447	5892	linear	46.67	61.6198	Unclassified	Unclassified
YA2_767	5892	linear	35.9	8.0667	Unclassified	Unclassified
YB2_17162	5892	linear	41.62	6.61773	Unclassified	Unclassified
YA2_768	5891	linear	41.55	11.3595	Unclassified	Unclassified
YB2_17168	5887	linear	42.59	19.4135	Unclassified	Unclassified
Y6_8948	5882	linear	38.05	6.9829	Unclassified	Unclassified
YA3_13764	5881	circular	27.29	56.0954	Unclassified	Unclassified
Y6_8950	5880	linear	46.17	12.5258	Unclassified	Unclassified
Y8_14731	5878	linear	44.52	2519.01	Unclassified	Unclassified
Y8_14734	5876	linear	49.08	30.5613	Unclassified	Unclassified
YA2_775	5872	linear	40.96	11.777	Unclassified	Unclassified
Y8_14752	5871	linear	37.18	15.9437	Unclassified	Unclassified
Y8_14761	5869	linear	46.5	11.8655	Unclassified	Unclassified
YA3_9475	5866	linear	39.41	48.0938	Unclassified	Unclassified
YB2_17210	5865	linear	37.51	16.9914	Unclassified	Unclassified
YB1_9310	5863	linear	62.63	15.0112	Unclassified	Unclassified
YA3_9488	5858	linear	42.39	5.77207	Unclassified	Unclassified
YA3_9490	5857	linear	34.15	77.1584	Unclassified	Unclassified
Y8_14793	5854	linear	38.57	43.7242	Unclassified	Unclassified
Y7_8803	5852	linear	63.33	10.3074	Unclassified	Unclassified
YB1_9323	5851	linear	42.68	15.0863	Unclassified	Unclassified
YA2_784	5850	linear	44.97	10.2911	Unclassified	Unclassified
YA3_9499	5848	linear	45.55	62.8184	Unclassified	Unclassified
Y8_14825	5843	linear	38.61	65.6541	Unclassified	Unclassified
Y6_9002	5842	linear	38.17	29.7625	Unclassified	Unclassified
Y8_14837	5838	linear	57.4	150.653	Unclassified	Unclassified
YB3_14513	5837	linear	33.01	4.01829	Unclassified	Unclassified
YA4_20610	5836	linear	41.04	16.8718	Unclassified	Unclassified
YA3_9522	5828	linear	38.8	55.1043	Unclassified	Unclassified
YA3_9533	5821	linear	37.76	10.8446	Unclassified	Unclassified
Y6_9049	5820	linear	39.23	6.22099	Unclassified	Unclassified
YA4_20635	5819	linear	42.5	84.8077	Unclassified	Unclassified
YB2_17265	5818	linear	38.29	8.32357	Unclassified	Unclassified
Y7_8875	5813	linear	42.08	10.7535	Unclassified	Unclassified
Y8_14911	5807	linear	36.82	949.661	Unclassified	Unclassified
YA3_7235	5806	linear	36.01	62.9422	Unclassified	Unclassified
YA2_810	5802	linear	42.23	10.333	Unclassified	Unclassified
YA3_9569	5797	linear	39.31	4.44519	Unclassified	Unclassified
Y8_14956	5792	linear	38.57	33.7809	Unclassified	Unclassified
Y8_14954	5792	linear	44.73	13.3392	Unclassified	Unclassified
YB3_14572	5791	linear	33.66	4.19447	Unclassified	Unclassified
YB1_9386	5785	linear	33.92	8.70399	Unclassified	Unclassified
YB2_17315	5784	linear	40.84	10.7772	Unclassified	Unclassified
YB1_9389	5782	linear	37.1	16.9773	Unclassified	Unclassified
YA3_9592	5777	linear	37.37	16.0816	Unclassified	Unclassified
Y6_9112	5773	linear	43.27	9.63703	Unclassified	Unclassified
YA4_20697	5772	linear	49.45	9.09374	Unclassified	Unclassified
Y8_15006	5771	linear	36.34	11.6803	Unclassified	Unclassified
YA3_6398	5766	linear	43.37	78.0431	Unclassified	Unclassified
Y6_9123	5765	linear	47.6	24.0287	Unclassified	Unclassified
Y8_15032	5762	linear	65.52	33.0481	Unclassified	Unclassified
Y7_8972	5756	linear	38.13	160.38	Unclassified	Unclassified
Y8_15058	5753	linear	34.45	13.5958	Unclassified	Unclassified
YA4_20732	5751	linear	47.12	251.931	Unclassified	Unclassified
YB3_14622	5749	linear	41.09	7.11984	Unclassified	Unclassified
Y8_15101	5735	linear	49.15	12.111	Unclassified	Unclassified
YB3_14639	5734	linear	55.04	8.73084	Unclassified	Unclassified
Y8_15108	5733	linear	62.55	29.7021	Unclassified	Unclassified
Y6_9185	5728	linear	42.3	26.1515	Unclassified	Unclassified
Y8_15120	5726	linear	51.26	13.6628	Unclassified	Unclassified
YA3_9639	5726	linear	38.07	12.3967	Unclassified	Unclassified
YB1_9436	5716	linear	38.75	9.46982	Unclassified	Unclassified
YB1_9437	5715	linear	42.27	11.1303	Unclassified	Unclassified
YB3_14671	5713	linear	58.45	1.08952	Unclassified	Unclassified
YA4_20787	5709	linear	47.47	532.519	Unclassified	Unclassified
Y8_15183	5707	linear	61.22	35.4655	Unclassified	Unclassified
YA3_9670	5701	linear	51.27	1.77049	Unclassified	Unclassified
YB1_9448	5700	linear	35.88	40.7715	Unclassified	Unclassified
Y8_15214	5695	linear	50.78	3092.29	Unclassified	Unclassified
Y7_9088	5693	linear	40.59	7.779	Unclassified	Unclassified
Y8_15229	5689	linear	35.77	155.839	Unclassified	Unclassified
Y6_9242	5689	linear	35.54	22.673	Unclassified	Unclassified
Y7_9091	5689	linear	68.08	5.66907	Unclassified	Unclassified
Y8_15234	5688	linear	42.93	42.0211	Unclassified	Unclassified
Y8_15238	5687	linear	37.84	19.9021	Unclassified	Unclassified
YA3_9690	5685	linear	44.05	165.958	Unclassified	Unclassified
Y5_3330	5685	linear	52.79	30.9431	Unclassified	Unclassified
YB1_9476	5680	linear	54.31	23.3767	Unclassified	Unclassified
YA3_9697	5677	linear	48.46	95.8605	Unclassified	Unclassified
YA2_865	5675	linear	38.98	72.4583	Unclassified	Unclassified
Y8_15266	5671	linear	40.7	45.1471	Unclassified	Unclassified
YB3_14723	5671	linear	42.76	25.3769	Unclassified	Unclassified
YB2_17476	5668	linear	44.51	33.3831	Unclassified	Unclassified
YB2_17477	5667	linear	48.35	30.772	Unclassified	Unclassified
Y6_9281	5667	linear	31.34	16.5809	Unclassified	Unclassified
YA3_9711	5665	linear	35.04	29.0928	Unclassified	Unclassified
YA4_22126	5664	circular	41.86	5774.3	Unclassified	Unclassified
YB2_17482	5664	linear	39.5	4.23123	Unclassified	Unclassified
YB3_14736	5663	linear	37.65	2.64085	Unclassified	Unclassified
YA3_9718	5660	linear	36.93	44.5134	Unclassified	Unclassified
Y8_15306	5658	linear	60.37	48.6345	Unclassified	Unclassified
YA4_20861	5658	linear	42.26	15.9641	Unclassified	Unclassified
YB2_15082	5653	linear	41.87	31122.7	Unclassified	Unclassified
YA2_843	5653	linear	41.89	49.6473	Unclassified	Unclassified
YB4_19803	5652	circular	41.83	71.8324	Unclassified	Unclassified
Y8_15350	5643	linear	40.76	43.4972	Unclassified	Unclassified
YA3_9731	5643	linear	35.81	24.2984	Unclassified	Unclassified
Y8_15353	5642	linear	61.27	14.4898	Unclassified	Unclassified
Y7_9199	5631	linear	37.58	9.21073	Unclassified	Unclassified
YB3_14776	5630	linear	42.43	19.7865	Unclassified	Unclassified
Y6_9367	5619	linear	32.84	22.5467	Unclassified	Unclassified
YA2_896	5618	linear	41.65	15.7226	Unclassified	Unclassified
Y7_9245	5607	linear	39.79	8.05589	Unclassified	Unclassified
Y6_9395	5606	linear	37.37	51.5271	Unclassified	Unclassified
Y7_9254	5602	linear	65.94	17.6609	Unclassified	Unclassified
YB2_17557	5602	linear	43.34	12.8103	Unclassified	Unclassified
YA3_9769	5602	linear	41.4	2.0088	Unclassified	Unclassified
Y8_15471	5598	linear	54.82	29.4057	Unclassified	Unclassified
Y6_9421	5593	linear	40.28	7.92559	Unclassified	Unclassified
YB3_14821	5585	linear	40	21.7647	Unclassified	Unclassified
Y6_9440	5583	linear	42.24	110.09	Unclassified	Unclassified
YB2_17580	5580	linear	51.58	12.9823	Unclassified	Unclassified
YB2_17583	5579	linear	30.24	11.1337	Unclassified	Unclassified
YA1_1823	5578	linear	42.26	12.5024	Unclassified	Unclassified
Y8_15530	5576	linear	58.63	14.9259	Unclassified	Unclassified
Y6_9453	5576	linear	34.9	12.3664	Unclassified	Unclassified
YA3_9804	5575	linear	46.33	64.2811	Unclassified	Unclassified
YB2_17591	5573	linear	53.81	10.5403	Unclassified	Unclassified
YB3_14832	5573	linear	35.78	5.5449	Unclassified	Unclassified
YB2_17595	5568	linear	40.79	8.05002	Unclassified	Unclassified
Y6_9471	5566	linear	42.74	8.52714	Unclassified	Unclassified
Y8_15564	5565	linear	31.59	16.2111	Unclassified	Unclassified
Y8_15582	5559	linear	40.69	34.8608	Unclassified	Unclassified
Y8_15592	5556	linear	39.25	262.62	Unclassified	Unclassified
YA1_1833	5556	linear	45.28	12.3008	Unclassified	Unclassified
Y8_15594	5556	linear	54.5	9.82593	Unclassified	Unclassified
Y8_15610	5551	linear	29.87	58.1	Unclassified	Unclassified
YA2_917	5549	linear	36.28	5.2719	Unclassified	Unclassified
YB3_14862	5548	linear	36.36	11.1664	Unclassified	Unclassified
YB1_9604	5547	linear	41.25	13.7167	Unclassified	Unclassified
YB2_17625	5547	linear	35.57	6.8325	Unclassified	Unclassified
Y5_3406	5544	linear	39.68	30.1754	Unclassified	Unclassified
Y8_15658	5539	linear	62.83	69.3427	Unclassified	Unclassified
Y6_9519	5537	linear	51.2	38.1437	Unclassified	Unclassified
YB3_14879	5537	linear	38.61	10.8095	Unclassified	Unclassified
YA4_21003	5534	linear	59.11	279.3	Unclassified	Unclassified
YB2_17644	5534	linear	59.13	118.464	Unclassified	Unclassified
Y8_15675	5534	linear	40.75	16.1573	Unclassified	Unclassified
YA4_21005	5534	linear	38.29	5.05869	Unclassified	Unclassified
Y7_9376	5532	linear	42.41	7.08157	Unclassified	Unclassified
Y7_9380	5530	linear	29.42	7.97454	Unclassified	Unclassified
Y8_15693	5529	linear	59.45	252.196	Unclassified	Unclassified
YB2_17666	5523	linear	41.9	14.1022	Unclassified	Unclassified
YB2_17669	5522	linear	44.93	16.0329	Unclassified	Unclassified
Y8_15719	5520	linear	54.02	114.109	Unclassified	Unclassified
Y6_9544	5520	linear	54.02	21.9352	Unclassified	Unclassified
Y7_9419	5515	linear	36.97	172.875	Unclassified	Unclassified
YA3_9856	5514	linear	36.47	34.7742	Unclassified	Unclassified
YB2_17681	5512	linear	38.3	6.61153	Unclassified	Unclassified
Y7_9432	5509	linear	40.75	6.81526	Unclassified	Unclassified
Y6_9571	5506	linear	52.51	21.9858	Unclassified	Unclassified
YA2_928	5505	linear	38.76	10.7139	Unclassified	Unclassified
YA4_21055	5504	linear	45.75	6.67389	Unclassified	Unclassified
YB3_14932	5497	linear	39.95	77.3948	Unclassified	Unclassified
Y8_15815	5487	linear	35.9	54.9873	Unclassified	Unclassified
YB2_17713	5486	linear	37.26	34.8426	Unclassified	Unclassified
Y8_15823	5484	linear	50.93	2542.02	Unclassified	Unclassified
YB1_9681	5482	linear	41.13	17.8048	Unclassified	Unclassified
Y8_15832	5481	linear	36.45	18.9475	Unclassified	Unclassified
Y8_15835	5480	linear	42.52	16.8557	Unclassified	Unclassified
Y6_9629	5480	linear	44.65	6.87448	Unclassified	Unclassified
Y6_9637	5476	linear	46.71	7.27995	Unclassified	Unclassified
Y7_9503	5475	linear	35.53	7.42967	Unclassified	Unclassified
YB3_14959	5471	linear	34.58	34.6153	Unclassified	Unclassified
Y8_15882	5466	linear	38.14	23.4328	Unclassified	Unclassified
Y8_15886	5464	linear	39.62	152.278	Unclassified	Unclassified
Y7_9529	5463	linear	59.78	11.6559	Unclassified	Unclassified
YA3_9925	5462	linear	36.93	95.1691	Unclassified	Unclassified
YB3_14982	5455	linear	43.43	16.6664	Unclassified	Unclassified
Y8_15938	5450	linear	47.08	30.1009	Unclassified	Unclassified
Y6_9687	5444	linear	34.04	19.5166	Unclassified	Unclassified
Y7_9575	5442	linear	35.43	10.6521	Unclassified	Unclassified
Y8_15986	5435	linear	42.87	15.9266	Unclassified	Unclassified
Y6_9711	5434	linear	27.68	20.0025	Unclassified	Unclassified
YB1_9725	5432	linear	29.29	10.5697	Unclassified	Unclassified
YA3_9975	5429	linear	43.01	10.3861	Unclassified	Unclassified
Y5_3484	5428	linear	37.75	28.2393	Unclassified	Unclassified
Y8_16015	5425	linear	36.94	19.746	Unclassified	Unclassified
YB3_15017	5423	linear	33.97	7.22682	Unclassified	Unclassified
Y8_16028	5421	linear	31.01	37.1112	Unclassified	Unclassified
YA4_21197	5417	linear	32.71	200.3	Unclassified	Unclassified
YA2_965	5415	linear	45.23	10.6386	Unclassified	Unclassified
YA4_21203	5415	linear	39.26	6.8	Unclassified	Unclassified
Y8_16055	5413	linear	49.51	68.4286	Unclassified	Unclassified
Y7_9643	5412	linear	37.92	9.16629	Unclassified	Unclassified
YA2_967	5412	linear	58.92	5.15355	Unclassified	Unclassified
Y8_16091	5406	linear	39.03	42.839	Unclassified	Unclassified
Y7_9671	5405	linear	50.25	11.0067	Unclassified	Unclassified
YB2_17824	5405	linear	38.56	6.41522	Unclassified	Unclassified
Y8_16097	5404	linear	64.51	51.1228	Unclassified	Unclassified
YA4_21216	5404	linear	34.44	14.3673	Unclassified	Unclassified
YB3_15047	5404	linear	38.08	8.71546	Unclassified	Unclassified
Y7_9675	5403	linear	35.72	8.55892	Unclassified	Unclassified
YA2_974	5402	linear	39.89	32.4579	Unclassified	Unclassified
Y8_16117	5398	linear	54.59	1807.26	Unclassified	Unclassified
YB3_15064	5393	linear	32.17	12.8123	Unclassified	Unclassified
Y6_9793	5393	linear	36.53	11.0107	Unclassified	Unclassified
YB1_9766	5393	linear	36.62	8.98302	Unclassified	Unclassified
YB1_9776	5383	linear	47.43	345.71	Unclassified	Unclassified
Y8_16172	5382	linear	34.97	20.4931	Unclassified	Unclassified
Y8_16174	5382	linear	38.93	8.60742	Unclassified	Unclassified
YA3_10024	5378	linear	43.55	23.0591	Unclassified	Unclassified
YA3_10027	5377	linear	41.31	4.99694	Unclassified	Unclassified
Y7_9732	5375	linear	64.95	24.6207	Unclassified	Unclassified
YA3_10031	5375	linear	41.06	21.8578	Unclassified	Unclassified
Y8_16229	5365	linear	39.83	10.9105	Unclassified	Unclassified
Y8_16235	5363	linear	40.03	42.5009	Unclassified	Unclassified
Y8_16246	5360	linear	62.48	20.0726	Unclassified	Unclassified
YA3_10051	5359	linear	45.49	77.2519	Unclassified	Unclassified
Y7_9765	5359	linear	53.5	6.67345	Unclassified	Unclassified
Y8_16249	5358	linear	40.35	1545.94	Unclassified	Unclassified
YB2_17903	5357	linear	40.4	10.4006	Unclassified	Unclassified
Y7_9772	5355	linear	43.96	8.18809	Unclassified	Unclassified
Y7_9781	5350	linear	62.58	10.3902	Unclassified	Unclassified
YB1_9808	5349	linear	47.06	15.6828	Unclassified	Unclassified
YA3_10070	5343	linear	40.24	236.572	Unclassified	Unclassified
YB2_17926	5340	linear	46.84	13.2904	Unclassified	Unclassified
Y6_9902	5334	linear	58.36	8.51292	Unclassified	Unclassified
YA3_554	5332	linear	46.02	30.7424	Unclassified	Unclassified
Y8_16341	5332	linear	41.86	11.3775	Unclassified	Unclassified
YB3_15161	5326	linear	41.4	4.88253	Unclassified	Unclassified
Y8_16363	5325	linear	34.76	9.90415	Unclassified	Unclassified
Y7_9836	5324	linear	39.24	16.7298	Unclassified	Unclassified
Y8_16397	5314	linear	40.33	119.74	Unclassified	Unclassified
YB3_15183	5313	linear	37.72	10.6353	Unclassified	Unclassified
Y6_9955	5311	linear	34.87	17.0796	Unclassified	Unclassified
YB1_9860	5308	linear	48.59	11.4465	Unclassified	Unclassified
YA3_14335	5307	linear	24.63	376.775	Unclassified	Unclassified
Y6_9962	5307	linear	52.97	21.916	Unclassified	Unclassified
Y7_9897	5299	linear	41.57	7.82171	Unclassified	Unclassified
YA3_10124	5298	linear	49.49	60.148	Unclassified	Unclassified
YA3_10133	5293	linear	40.66	17.4297	Unclassified	Unclassified
YB1_9877	5292	linear	26.72	17.9152	Unclassified	Unclassified
YA3_10138	5291	linear	46.68	17.2365	Unclassified	Unclassified
Y6_9996	5290	linear	33.95	18.1519	Unclassified	Unclassified
Y8_16485	5290	linear	32.12	15.6562	Unclassified	Unclassified
YB1_9801	5282	linear	32.56	72.7839	Unclassified	Unclassified
YA1_1912	5282	linear	32.56	70.1175	Unclassified	Unclassified
YA4_21409	5277	linear	34.96	8.0314	Unclassified	Unclassified
YA1_1946	5277	linear	58.46	3.79598	Unclassified	Unclassified
YA3_10153	5276	linear	36.37	57.0864	Unclassified	Unclassified
YB3_15232	5275	linear	37.9	238.487	Unclassified	Unclassified
YA4_21411	5275	linear	50.03	225.688	Unclassified	Unclassified
YA4_21427	5268	linear	50.82	6.99902	Unclassified	Unclassified
Y7_9958	5267	linear	64.48	16.5787	Unclassified	Unclassified
YA3_10165	5267	linear	42.43	2.82568	Unclassified	Unclassified
Y8_16565	5265	linear	34.4	29.3977	Unclassified	Unclassified
Y6_10067	5256	linear	38.79	15.273	Unclassified	Unclassified
Y7_9975	5256	linear	28.41	10.5985	Unclassified	Unclassified
Y8_16609	5255	linear	35.59	12.962	Unclassified	Unclassified
YB3_15270	5248	linear	34.53	6.58729	Unclassified	Unclassified
YA3_10192	5243	linear	40.47	57.1147	Unclassified	Unclassified
YB3_15279	5240	linear	36.34	8.89489	Unclassified	Unclassified
YA3_10200	5238	linear	35.34	48.8707	Unclassified	Unclassified
YA3_10204	5235	linear	37.99	124.979	Unclassified	Unclassified
YB2_18091	5231	linear	47.93	4.62862	Unclassified	Unclassified
Y6_10125	5227	linear	39.01	9.47528	Unclassified	Unclassified
Y5_3602	5224	linear	45.27	6.83248	Unclassified	Unclassified
YA4_21499	5223	linear	36.59	3.66509	Unclassified	Unclassified
Y6_10137	5221	linear	27.68	12.578	Unclassified	Unclassified
YA3_10223	5221	linear	45.81	2.92901	Unclassified	Unclassified
YA2_1050	5217	linear	41.21	18.959	Unclassified	Unclassified
YA4_21510	5216	linear	40.84	408.304	Unclassified	Unclassified
YA2_1052	5214	linear	39.41	9.88033	Unclassified	Unclassified
Y8_16723	5212	linear	58.15	21.8734	Unclassified	Unclassified
Y7_10078	5211	linear	36.81	7.55325	Unclassified	Unclassified
YA2_1057	5210	linear	38.33	12.0755	Unclassified	Unclassified
Y7_10086	5208	linear	58.58	6.22776	Unclassified	Unclassified
YB3_15331	5202	linear	41.02	9.22724	Unclassified	Unclassified
YA2_1062	5197	linear	42.01	12.4002	Unclassified	Unclassified
YA2_1063	5197	linear	44.7	9.75471	Unclassified	Unclassified
YA3_10248	5196	linear	32.39	22.7184	Unclassified	Unclassified
Y8_16786	5196	linear	58.8	21.147	Unclassified	Unclassified
YA3_10252	5193	linear	34.41	63.3744	Unclassified	Unclassified
Y8_16802	5192	linear	52.25	27.3171	Unclassified	Unclassified
Y6_10182	5192	linear	24.38	13.8713	Unclassified	Unclassified
Y7_10133	5190	linear	62.6	16.9958	Unclassified	Unclassified
YA3_10264	5188	linear	40.71	52.6076	Unclassified	Unclassified
YA2_1073	5186	linear	43.89	4.62629	Unclassified	Unclassified
YB3_15356	5185	linear	54.19	24.6147	Unclassified	Unclassified
Y6_10203	5184	linear	33.58	21.1305	Unclassified	Unclassified
YA4_21576	5183	linear	42.85	12.6223	Unclassified	Unclassified
Y7_10149	5179	linear	68.3	15.8216	Unclassified	Unclassified
Y7_10148	5179	linear	41.03	7.20143	Unclassified	Unclassified
Y7_10150	5178	linear	41.52	112.798	Unclassified	Unclassified
YB3_15367	5178	linear	38.49	9.72991	Unclassified	Unclassified
YB3_15369	5177	linear	35.52	10.9105	Unclassified	Unclassified
Y8_16871	5176	linear	31.36	22.7421	Unclassified	Unclassified
Y6_10224	5175	linear	42.59	79.3648	Unclassified	Unclassified
YB3_15377	5173	linear	39.13	212.862	Unclassified	Unclassified
Y8_16886	5172	linear	41.16	19.498	Unclassified	Unclassified
YB3_15379	5171	linear	35.8	12.668	Unclassified	Unclassified
Y8_16902	5166	linear	35.04	14.5668	Unclassified	Unclassified
YB3_15389	5164	linear	35.57	4.60949	Unclassified	Unclassified
Y7_10191	5163	linear	30.78	18.244	Unclassified	Unclassified
Y7_10192	5163	linear	71.04	8.35169	Unclassified	Unclassified
YB3_15393	5163	linear	28.86	5.46978	Unclassified	Unclassified
Y5_3640	5161	linear	44.8	225.918	Unclassified	Unclassified
YA2_1086	5160	linear	44.26	13.7772	Unclassified	Unclassified
YB3_15402	5158	linear	36.25	10.4537	Unclassified	Unclassified
Y8_16964	5150	linear	37.13	14.2888	Unclassified	Unclassified
Y6_10268	5147	linear	47.97	19.597	Unclassified	Unclassified
YB1_10035	5146	linear	31.03	1569.88	Unclassified	Unclassified
YB1_10038	5144	linear	39.62	663.17	Unclassified	Unclassified
YA4_21645	5144	linear	41.14	7.19904	Unclassified	Unclassified
Y6_10285	5139	linear	53.53	22.6705	Unclassified	Unclassified
YA2_1105	5137	linear	35.43	12.2869	Unclassified	Unclassified
Y8_17008	5136	linear	41.78	231.624	Unclassified	Unclassified
Y8_17009	5136	linear	36.41	17.8381	Unclassified	Unclassified
YB1_10050	5135	linear	43.76	12.3133	Unclassified	Unclassified
YA2_1107	5134	linear	43.55	11.4017	Unclassified	Unclassified
YA2_1109	5133	linear	48.37	8.73811	Unclassified	Unclassified
YA1_1975	5132	linear	57.23	20.7816	Unclassified	Unclassified
Y7_10268	5128	linear	63.22	12.0577	Unclassified	Unclassified
Y8_17048	5125	linear	54.95	757.498	Unclassified	Unclassified
YA3_10363	5125	linear	40.96	148.248	Unclassified	Unclassified
Y7_10285	5122	linear	41.76	699.157	Unclassified	Unclassified
Y7_10283	5122	linear	46.21	148.652	Unclassified	Unclassified
YA2_1121	5116	linear	53.28	20.827	Unclassified	Unclassified
Y8_17093	5114	linear	26.16	57.7973	Unclassified	Unclassified
YA2_1124	5114	linear	36.16	11.8114	Unclassified	Unclassified
YB2_18280	5114	linear	45.31	9.91177	Unclassified	Unclassified
YB3_15466	5112	linear	33.84	7.28436	Unclassified	Unclassified
YA1_2020	5109	linear	36.21	17.3468	Unclassified	Unclassified
YB3_15471	5108	linear	42.91	8.10892	Unclassified	Unclassified
Y5_3678	5106	linear	36.45	19.9149	Unclassified	Unclassified
Y6_10352	5104	linear	48.49	16.6332	Unclassified	Unclassified
Y8_17138	5102	linear	37.69	25.5123	Unclassified	Unclassified
Y6_10359	5100	linear	32.43	10.0895	Unclassified	Unclassified
Y8_17156	5097	linear	49.87	108.398	Unclassified	Unclassified
Y6_10365	5097	linear	49.85	25.0586	Unclassified	Unclassified
Y8_17173	5093	linear	40.17	80.6668	Unclassified	Unclassified
YA4_21729	5090	linear	40.04	93.0897	Unclassified	Unclassified
Y6_10389	5088	linear	31.15	15.8534	Unclassified	Unclassified
Y6_10393	5086	linear	40.98	27.968	Unclassified	Unclassified
Y6_10396	5086	linear	54.29	9.57699	Unclassified	Unclassified
Y8_17202	5085	linear	57.48	18.6211	Unclassified	Unclassified
Y8_17206	5084	linear	39.48	36.1739	Unclassified	Unclassified
Y7_10372	5080	linear	67.74	17.3069	Unclassified	Unclassified
Y7_10373	5080	linear	44.86	14.4008	Unclassified	Unclassified
Y8_17243	5076	linear	34.65	24.6397	Unclassified	Unclassified
YA2_1140	5076	linear	39.18	7.03228	Unclassified	Unclassified
YB3_15516	5075	linear	37.79	67.6757	Unclassified	Unclassified
YA3_10449	5068	linear	35.18	64.6271	Unclassified	Unclassified
Y6_10443	5067	linear	35.31	24.1912	Unclassified	Unclassified
Y8_17280	5067	linear	31.58	19.3368	Unclassified	Unclassified
Y6_10452	5063	linear	34.03	8.81396	Unclassified	Unclassified
Y7_10425	5060	linear	35.43	9.922	Unclassified	Unclassified
Y8_17320	5058	linear	63.07	23.4295	Unclassified	Unclassified
YB1_10145	5058	linear	56.43	12.1379	Unclassified	Unclassified
Y6_10470	5058	linear	59.55	5.96455	Unclassified	Unclassified
Y6_10471	5057	linear	45.56	181.084	Unclassified	Unclassified
YA3_10463	5055	linear	36.14	69.0901	Unclassified	Unclassified
YB3_15546	5055	linear	46.25	11.1963	Unclassified	Unclassified
Y7_10443	5054	linear	43.91	182.92	Unclassified	Unclassified
Y8_17345	5052	linear	33.04	56.0553	Unclassified	Unclassified
YA3_10469	5052	linear	38.8	33.1342	Unclassified	Unclassified
Y8_17348	5052	linear	31.12	13.0775	Unclassified	Unclassified
Y5_3720	5047	linear	44.38	33.7304	Unclassified	Unclassified
YA4_21806	5047	linear	64.99	7.50174	Unclassified	Unclassified
YB1_10164	5045	linear	29	18.7759	Unclassified	Unclassified
YA3_10479	5045	linear	36.53	15.4507	Unclassified	Unclassified
YA4_21813	5044	linear	43.95	6.97957	Unclassified	Unclassified
YA2_1158	5043	linear	45.25	8.17208	Unclassified	Unclassified
YA2_1160	5041	linear	45.07	10.5719	Unclassified	Unclassified
YA3_10490	5036	linear	33.08	4.49734	Unclassified	Unclassified
YB1_10180	5034	linear	42.09	12.1355	Unclassified	Unclassified
YB3_15581	5034	linear	38.2	7.9439	Unclassified	Unclassified
YB3_15584	5033	linear	44.21	120.127	Unclassified	Unclassified
YB3_15589	5030	linear	39.34	5.5291	Unclassified	Unclassified
YA3_10500	5029	linear	37.2	24.5046	Unclassified	Unclassified
YB3_15593	5028	linear	38.54	10.0129	Unclassified	Unclassified
Y7_10516	5028	linear	55.25	5.77921	Unclassified	Unclassified
Y8_17438	5027	linear	41.69	19.1273	Unclassified	Unclassified
YB2_18415	5026	linear	37.56	4.08716	Unclassified	Unclassified
YA3_10506	5025	linear	28.32	46.5026	Unclassified	Unclassified
Y6_10547	5025	linear	38.33	25.295	Unclassified	Unclassified
YB3_15599	5024	linear	37.64	9.26775	Unclassified	Unclassified
Y7_10530	5023	linear	44.93	7.27765	Unclassified	Unclassified
YA2_1166	5022	linear	43.81	53.3021	Unclassified	Unclassified
YA3_8844	5015	linear	40.28	50.6958	Unclassified	Unclassified
Y7_10545	5015	linear	27.5	10.7515	Unclassified	Unclassified
Y6_10568	5012	linear	44.19	48.5928	Unclassified	Unclassified
YA4_21870	5012	linear	62.61	6.99753	Unclassified	Unclassified
YA3_10532	5010	linear	35.59	77.5144	Unclassified	Unclassified
Y8_17494	5010	linear	71.54	25.7412	Unclassified	Unclassified
YA1_2068	5007	linear	31.68	17.595	Unclassified	Unclassified
Y8_17510	5005	linear	56.46	27.3825	Unclassified	Unclassified
YB2_18450	5004	linear	43.88	9.1028	Unclassified	Unclassified
YA3_10544	5001	linear	36.31	46.3119	Unclassified	Unclassified
YB3_15630	5000	linear	32.4	7.86845	Unclassified	Unclassified
Y5_11_fragment_1	36731	linear	40.01	427.378	Autographiviridae	Unclassified
YA4_14177	27316	linear	40.16	10.978	Autographiviridae	Unclassified
Y6_7688	6848	linear	43.91	11.1783	Autographiviridae	Unclassified
Y6_892_fragment_1	10048	linear	46.69	293.867	Herelleviridae	Unclassified
Y8_10000	8639	linear	39.94	28.5751	Inoviridae	Unclassified
YB2_16262	6588	linear	40.12	17.5918	Microviridae	Unclassified
YB1_8868	6449	linear	37.48	16.7085	Microviridae	Unclassified
Y6_8502	6194	linear	37.39	49.4899	Microviridae	Unclassified
Y5_3666	5126	linear	40.27	1352.72	Microviridae	Unclassified
Y6_10356	5102	linear	41.18	35.267	Microviridae	Unclassified
YB3_15494	5015	linear	42.43	162.763	Microviridae	Unclassified
YA2_828	5760	linear	43.06	15.5146	Mimiviridae	Unclassified
YA4_10206_fragment_1	71497	linear	37.84	42.9614	Myoviridae	Unclassified
YA4_17867_fragment_1	53734	linear	49.1	228.313	Myoviridae	Unclassified
YB2_4459_fragment_1	53734	linear	49.1	23.4422	Myoviridae	Unclassified
Y8_44_fragment_4	50635	linear	39.48	102.554	Myoviridae	Unclassified
YB3_17945_fragment_2	50087	linear	38.52	260.983	Myoviridae	Unclassified
YA3_3224_fragment_1	48654	linear	38.41	29.7416	Myoviridae	Unclassified
Y6_1089	45168	linear	45.59	14.0604	Myoviridae	Unclassified
YB1_14119_fragment_2	45163	linear	40.31	1261.95	Myoviridae	Unclassified
YA1_5704_fragment_31	45163	linear	40.31	1078.84	Myoviridae	Unclassified
YA1_725_fragment_1	45163	linear	40.31	1074.05	Myoviridae	Unclassified
Y7_223_fragment_2	42993	linear	46.16	45.339	Myoviridae	Unclassified
Y7_1006	40717	linear	50.79	54.6475	Myoviridae	Unclassified
YB1_6406_fragment_1	39074	linear	55.02	47.6378	Myoviridae	Unclassified
Y5_94_fragment_1	37200	linear	50.4	1002.3	Myoviridae	Unclassified
Y8_487_fragment_1	37070	linear	34.54	53.9327	Myoviridae	Unclassified
YA3_5799_fragment_1	36551	linear	49.87	14.1394	Myoviridae	Unclassified
Y5_367_fragment_1	36125	linear	47.6	57.4116	Myoviridae	Unclassified
YA4_4597_fragment_3	33715	linear	59.3	24.3393	Myoviridae	Unclassified
YB2_3483_fragment_1	32552	linear	48.54	114.727	Myoviridae	Unclassified
Y8_1693_fragment_1	32517	linear	47.24	16.8455	Myoviridae	Unclassified
YA4_881_fragment_1	32292	linear	55.34	17.6449	Myoviridae	Unclassified
YB2_12564_fragment_2	32084	linear	60.81	31.5889	Myoviridae	Unclassified
YA4_15751_fragment_1	32084	linear	60.81	18.8142	Myoviridae	Unclassified
YA2_5004_fragment_2	31964	linear	47.54	27.2812	Myoviridae	Unclassified
YB2_15606_fragment_1	31518	linear	55.5	31.4465	Myoviridae	Unclassified
Y6_1206_fragment_1	31290	linear	34.08	26.302	Myoviridae	Unclassified
YB1_3646	30968	linear	56.8	47.7385	Myoviridae	Unclassified
YB2_1731_fragment_2	30213	linear	59.56	40.3835	Myoviridae	Unclassified
Y5_887	28264	linear	50.99	96.4543	Myoviridae	Unclassified
Y8_1404_fragment_1	27866	linear	45.76	25.7241	Myoviridae	Unclassified
Y7_1604	27103	linear	38.88	81.937	Myoviridae	Unclassified
YB3_8580	26430	linear	54.32	192.028	Myoviridae	Unclassified
YA4_14318	25902	linear	48.83	15.7923	Myoviridae	Unclassified
YB1_4957	24728	linear	44.85	14.3523	Myoviridae	Unclassified
Y6_2053	24337	linear	41	12.5167	Myoviridae	Unclassified
Y5_108_fragment_1	24215	linear	49.11	206.095	Myoviridae	Unclassified
Y8_689_fragment_2	24077	linear	54.5	398.42	Myoviridae	Unclassified
Y6_207_fragment_1	23578	linear	33.49	19.2307	Myoviridae	Unclassified
Y6_2198	23078	linear	46.21	10.6527	Myoviridae	Unclassified
YB1_5125	22586	linear	60.72	93.1305	Myoviridae	Unclassified
Y8_4197	22192	linear	59.9	30.7337	Myoviridae	Unclassified
Y8_4225	22075	linear	50.85	64.7678	Myoviridae	Unclassified
Y8_4276	21780	linear	55.52	36.7227	Myoviridae	Unclassified
YA3_5874_fragment_1	21629	linear	45.09	10.4412	Myoviridae	Unclassified
YA4_14854	21137	linear	43.12	19.385	Myoviridae	Unclassified
YB3_9818	19858	linear	46.45	16.4901	Myoviridae	Unclassified
YB3_9858	19436	linear	44.11	9.49751	Myoviridae	Unclassified
Y8_634_fragment_3	19079	linear	51.35	77.6092	Myoviridae	Unclassified
YA3_4121	18735	linear	47.63	41.3792	Myoviridae	Unclassified
YB2_12467	18301	linear	52.15	15.769	Myoviridae	Unclassified
YA4_15420	17350	linear	34.64	15.7021	Myoviridae	Unclassified
Y7_2612	16827	linear	56.83	10.3854	Myoviridae	Unclassified
Y8_5430	16570	linear	30.16	25.1696	Myoviridae	Unclassified
YA4_15571	16510	linear	44.3	8.9228	Myoviridae	Unclassified
Y8_5484	16416	linear	36.24	15.0563	Myoviridae	Unclassified
Y8_5543	16241	linear	44.81	213.093	Myoviridae	Unclassified
YB3_10289	15795	linear	48.6	11.3224	Myoviridae	Unclassified
YB2_12829	15666	linear	56.97	19.6076	Myoviridae	Unclassified
YA4_15752	15568	linear	40.34	11.2545	Myoviridae	Unclassified
YA4_15783	15411	linear	46.17	11.3595	Myoviridae	Unclassified
Y8_5866	15234	linear	29.64	19.1218	Myoviridae	Unclassified
Y7_3011	14902	linear	47.13	5.57477	Myoviridae	Unclassified
YA4_14685_fragment_1	14607	linear	50.61	13.6106	Myoviridae	Unclassified
Y6_3568	14501	linear	51.27	139.085	Myoviridae	Unclassified
YA4_16147	13733	linear	37.1	15.2608	Myoviridae	Unclassified
Y7_3436	13250	linear	42.31	8.58198	Myoviridae	Unclassified
Y6_1287_fragment_1	13146	linear	29.86	24.0681	Myoviridae	Unclassified
Y7_3623	12641	linear	46.18	22.4031	Myoviridae	Unclassified
YA3_6099_fragment_1	12246	linear	52.96	10.8275	Myoviridae	Unclassified
Y6_4240	12236	linear	46.09	13.6278	Myoviridae	Unclassified
YB2_12564_fragment_1	11863	linear	60.99	32.6273	Myoviridae	Unclassified
Y7_3955	11687	linear	42.61	10.5165	Myoviridae	Unclassified
Y8_7636	11443	linear	42.38	16.6387	Myoviridae	Unclassified
YA1_589	11318	linear	47.24	249.472	Myoviridae	Unclassified
YA4_16871	11297	linear	43.01	8.94106	Myoviridae	Unclassified
YB1_6690	11243	linear	50.32	141.475	Myoviridae	Unclassified
YB2_13800	11183	linear	46.41	12.8592	Myoviridae	Unclassified
YB3_11401	10837	linear	36.69	5.56929	Myoviridae	Unclassified
Y8_8429	10346	linear	44.04	182.803	Myoviridae	Unclassified
Y8_8480	10287	linear	36.31	13.6771	Myoviridae	Unclassified
Y7_4634	10208	linear	44.34	28.0326	Myoviridae	Unclassified
YA4_22236_fragment_2	10142	linear	39.51	430.249	Myoviridae	Unclassified
YB1_1644_fragment_2	10061	linear	46.74	260.124	Myoviridae	Unclassified
YA3_7019	10032	linear	40.26	3.62184	Myoviridae	Unclassified
YB1_7099	9854	linear	40.9	8.81296	Myoviridae	Unclassified
Y7_4835	9792	linear	61.04	8.21023	Myoviridae	Unclassified
Y8_44_fragment_1	9671	linear	36.86	102.227	Myoviridae	Unclassified
Y5_2_fragment_10	9665	linear	36.77	46.0716	Myoviridae	Unclassified
Y8_8998	9665	linear	45.65	12.7688	Myoviridae	Unclassified
YB2_14357	9648	linear	46.63	12.6449	Myoviridae	Unclassified
Y6_5391	9621	linear	45.76	201.67	Myoviridae	Unclassified
YB2_14381	9606	linear	53.01	8.46066	Myoviridae	Unclassified
YB3_11855	9598	linear	46.47	3.46729	Myoviridae	Unclassified
YA3_7177	9566	linear	29.01	11.2589	Myoviridae	Unclassified
YB2_14455	9426	linear	39.5	49.9425	Myoviridae	Unclassified
YA4_17673	9426	linear	39.5	25.6277	Myoviridae	Unclassified
Y6_5531	9387	linear	33.63	16.5282	Myoviridae	Unclassified
YB3_17563	9372	linear	33.94	14.5097	Myoviridae	Unclassified
YB3_11957	9365	linear	40.21	7.68464	Myoviridae	Unclassified
YB2_14506	9314	linear	41.34	11.2748	Myoviridae	Unclassified
YA4_17727	9304	linear	49.92	29.567	Myoviridae	Unclassified
Y7_5241	9080	linear	45.51	38.2025	Myoviridae	Unclassified
YB2_20475	9022	linear	49.12	429.801	Myoviridae	Unclassified
YB2_14659	9008	linear	57.99	22.2956	Myoviridae	Unclassified
YB3_15160_fragment_4	8996	linear	37.64	55.4633	Myoviridae	Unclassified
YA4_17956	8890	linear	47.49	31.5658	Myoviridae	Unclassified
YB4_16145_fragment_1	8871	linear	43.94	3.50957	Myoviridae	Unclassified
YA4_18183	8540	linear	62.32	18.2589	Myoviridae	Unclassified
YA4_18213	8493	linear	44.74	11.7223	Myoviridae	Unclassified
Y8_10183	8488	linear	44.6	14.7498	Myoviridae	Unclassified
YB3_12412	8440	linear	30.96	7.2316	Myoviridae	Unclassified
YB3_12517	8226	linear	44.63	6.07429	Myoviridae	Unclassified
Y8_10604	8149	linear	32.16	14.9457	Myoviridae	Unclassified
YB1_7844	8058	linear	36.66	7.62102	Myoviridae	Unclassified
YA3_7863	8044	linear	36.35	7.45503	Myoviridae	Unclassified
Y7_6137	7943	linear	55.52	7.89388	Myoviridae	Unclassified
Y7_6213	7859	linear	37.97	6.65715	Myoviridae	Unclassified
YB3_12777	7816	linear	35.27	4.47548	Myoviridae	Unclassified
YB2_15338	7793	linear	50.37	10.8119	Myoviridae	Unclassified
Y8_11170	7738	linear	50.8	70.4572	Myoviridae	Unclassified
YB3_12845	7695	linear	43.08	23.0803	Myoviridae	Unclassified
Y7_6426	7622	linear	43.39	39.7113	Myoviridae	Unclassified
Y7_6436	7616	linear	43.67	39.0763	Myoviridae	Unclassified
Y8_11382	7604	linear	55.92	14.6452	Myoviridae	Unclassified
Y6_6995	7538	linear	47.37	29.4875	Myoviridae	Unclassified
Y8_11487	7529	linear	57.29	19.1388	Myoviridae	Unclassified
YB2_15612	7457	linear	47.3	25.5643	Myoviridae	Unclassified
Y8_11631	7446	linear	48.24	21.5285	Myoviridae	Unclassified
YA1_5612_fragment_1	7426	linear	53.02	293.976	Myoviridae	Unclassified
YA4_19025	7375	linear	47.76	20.8837	Myoviridae	Unclassified
YB3_13148	7224	linear	42.43	8.99972	Myoviridae	Unclassified
Y8_12018	7208	linear	35.07	318.903	Myoviridae	Unclassified
YA3_8400	7091	linear	36.58	3.73419	Myoviridae	Unclassified
Y8_225_fragment_3	7065	linear	53.28	40.331	Myoviridae	Unclassified
YA3_8441	7034	linear	39.37	14.9085	Myoviridae	Unclassified
Y8_12408	6987	linear	29.13	15.17	Myoviridae	Unclassified
YA4_19374	6957	linear	43.14	9.5866	Myoviridae	Unclassified
YB2_16051	6924	linear	50.84	5.67715	Myoviridae	Unclassified
YA4_19465	6867	linear	51.17	17.1989	Myoviridae	Unclassified
Y8_12678	6841	linear	39.92	16.0928	Myoviridae	Unclassified
YB1_8668	6725	linear	62.1	14.3979	Myoviridae	Unclassified
YB2_16233	6703	linear	52.95	7.71357	Myoviridae	Unclassified
YA3_8722	6683	linear	57.25	4.05526	Myoviridae	Unclassified
Y7_7709	6558	linear	51.89	18.4828	Myoviridae	Unclassified
YB2_16554	6382	linear	50.38	9.33809	Myoviridae	Unclassified
YB3_13985	6299	linear	52.98	138.33	Myoviridae	Unclassified
YB2_16671	6291	linear	41.41	12.7566	Myoviridae	Unclassified
YB3_14036	6259	linear	41.24	6.86577	Myoviridae	Unclassified
YB2_16719	6247	linear	33.01	22.6644	Myoviridae	Unclassified
YA4_20123	6232	linear	51.41	6.14124	Myoviridae	Unclassified
Y8_13927	6206	linear	56.22	723.862	Myoviridae	Unclassified
YA3_9178	6150	linear	51.33	4.54567	Myoviridae	Unclassified
Y8_14178	6094	linear	44.09	44.4702	Myoviridae	Unclassified
Y8_14299	6047	linear	35.03	25.8252	Myoviridae	Unclassified
YA1_1641	6045	linear	54.38	5.13808	Myoviridae	Unclassified
YB3_14264	6034	linear	38.23	2.05897	Myoviridae	Unclassified
YA4_20445	5973	linear	55.48	9.09239	Myoviridae	Unclassified
Y6_9009	5838	linear	46.56	98.3646	Myoviridae	Unclassified
Y7_8833	5835	linear	47.68	147.074	Myoviridae	Unclassified
YA4_20647	5808	linear	43.89	3.50371	Myoviridae	Unclassified
Y6_9083	5791	linear	45.31	29.1808	Myoviridae	Unclassified
Y8_14978	5781	linear	43.23	58.9723	Myoviridae	Unclassified
YB2_17347	5763	linear	44.65	12.4055	Myoviridae	Unclassified
YA4_20738	5746	linear	54.05	36.421	Myoviridae	Unclassified
YA4_20751	5739	linear	57.52	7.15047	Myoviridae	Unclassified
Y7_9183	5639	linear	56.91	5.5123	Myoviridae	Unclassified
Y6_9330	5636	linear	42.76	11.998	Myoviridae	Unclassified
YA1_1811	5602	linear	57.55	6.34061	Myoviridae	Unclassified
Y7_9271	5589	linear	40.1	9.31605	Myoviridae	Unclassified
YA3_9805	5575	linear	51.16	7.40406	Myoviridae	Unclassified
YA4_20975	5566	linear	52.23	9.32995	Myoviridae	Unclassified
Y5_3416	5534	linear	60.05	122.595	Myoviridae	Unclassified
YB2_17785	5432	linear	32.7	2.66187	Myoviridae	Unclassified
Y8_16034	5420	linear	27.86	68.1829	Myoviridae	Unclassified
Y7_9672	5403	linear	46.68	174.47	Myoviridae	Unclassified
Y7_9844	5322	linear	39.57	10.8794	Myoviridae	Unclassified
Y8_16870	5176	linear	45.85	19.5346	Myoviridae	Unclassified
Y5_3627	5173	linear	38.8	17.558	Myoviridae	Unclassified
YA4_21673	5125	linear	48.14	13.2997	Myoviridae	Unclassified
YA3_10416	5089	linear	36.98	8.03159	Myoviridae	Unclassified
YA4_15498_fragment_1	5073	linear	32.43	15.506	Myoviridae	Unclassified
YB2_18400	5035	linear	52.15	4.87083	Myoviridae	Unclassified
Y7_10573	5004	linear	45.36	6.74083	Myoviridae	Unclassified
YA2_340	7316	linear	44.23	17.9651	Phycodnaviridae	Unclassified
YA3_8908	6440	linear	39.18	5.66741	Phycodnaviridae	Unclassified
Y8_4868	18722	linear	49.99	40.3252	Podoviridae	Unclassified
Y7_2434	18060	linear	35.14	54.4888	Podoviridae	Unclassified
Y5_1699	13173	linear	48.67	709.465	Podoviridae	Unclassified
YA3_6476	12233	linear	42.93	12.8972	Podoviridae	Unclassified
Y8_7564	11554	linear	40.93	18.099	Podoviridae	Unclassified
YB1_7314	9284	linear	52.5	23.663	Podoviridae	Unclassified
YB2_14941	8454	linear	39.16	12.9256	Podoviridae	Unclassified
Y7_6321	7732	linear	46.9	11.2179	Podoviridae	Unclassified
Y8_11794	7350	linear	47.28	10.1107	Podoviridae	Unclassified
YB3_13704	6595	linear	40.27	6.23677	Podoviridae	Unclassified
YA3_8944	6392	linear	41.83	5.17927	Podoviridae	Unclassified
Y8_14131	6117	linear	42.82	946.171	Podoviridae	Unclassified
Y5_3332	5681	linear	37.72	11.5757	Podoviridae	Unclassified
Y7_9903	5297	linear	36.79	23.8689	Podoviridae	Unclassified
Y8_17223	5081	linear	37.81	9.49584	Podoviridae	Unclassified
Y6_57_fragment_2	78474	linear	36.73	283.42	Siphoviridae	Unclassified
Y8_1489	61745	linear	38.26	24.499	Siphoviridae	Unclassified
YA4_15553_fragment_1	58091	linear	46.88	162.702	Siphoviridae	Unclassified
Y7_44_fragment_5	57048	linear	40.37	140.711	Siphoviridae	Unclassified
YB1_8316_fragment_1	55475	linear	42.46	23.6232	Siphoviridae	Unclassified
YB1_14243	55088	linear	56.29	1079.09	Siphoviridae	Unclassified
YA1_649_fragment_2	54187	linear	57.02	525.991	Siphoviridae	Unclassified
Y8_908_fragment_2	50766	linear	53.02	191.068	Siphoviridae	Unclassified
YB3_17131	49579	linear	40.74	15.5248	Siphoviridae	Unclassified
YA1_5652_fragment_2	49564	linear	58.12	477.126	Siphoviridae	Unclassified
YA4_18728_fragment_1	49051	linear	39.42	75.7687	Siphoviridae	Unclassified
YA4_5874	48069	linear	39.45	85.2943	Siphoviridae	Unclassified
YB1_7304_fragment_1	47863	linear	51.59	25.8425	Siphoviridae	Unclassified
Y8_2019	46796	linear	50.38	28.613	Siphoviridae	Unclassified
YA1_1504_fragment_1	46713	linear	51.58	20.821	Siphoviridae	Unclassified
YA2_1_fragment_48	46312	linear	41.38	690.931	Siphoviridae	Unclassified
YA3_13695	46273	linear	31.49	89.2939	Siphoviridae	Unclassified
YB3_17522_fragment_1	45986	linear	41.15	89.5934	Siphoviridae	Unclassified
Y7_897	45677	circular	43.49	726.486	Siphoviridae	Unclassified
YB2_2466	45675	linear	39.36	13.9191	Siphoviridae	Unclassified
Y8_2091	45497	linear	50.83	80.5876	Siphoviridae	Unclassified
YB3_934	45230	linear	41.5	27.7375	Siphoviridae	Unclassified
Y7_907	45200	linear	39.94	356.069	Siphoviridae	Unclassified
YA1_2474_fragment_2	44868	linear	36.67	28.4182	Siphoviridae	Unclassified
Y7_914	44815	linear	51.91	10.2019	Siphoviridae	Unclassified
Y8_2137	44657	linear	39.73	14.9603	Siphoviridae	Unclassified
YA1_433_fragment_1	44056	linear	50.1	20.396	Siphoviridae	Unclassified
YA4_7972	43983	linear	38.91	218.605	Siphoviridae	Unclassified
Y7_945	43830	linear	51.01	18.1198	Siphoviridae	Unclassified
YA2_2367_fragment_2	43602	linear	46.72	90.7216	Siphoviridae	Unclassified
Y6_1138	43315	linear	51.22	51.7722	Siphoviridae	Unclassified
YB3_1754	42544	linear	28.74	34.9919	Siphoviridae	Unclassified
Y6_621_fragment_1	42540	linear	41.17	149.174	Siphoviridae	Unclassified
YA1_5631_fragment_8	42333	linear	44.03	142.874	Siphoviridae	Unclassified
YA4_20038_fragment_1	41893	linear	42.45	35.8327	Siphoviridae	Unclassified
Y7_980	41659	linear	26.72	51.0233	Siphoviridae	Unclassified
Y8_2310	41156	linear	45.2	381.89	Siphoviridae	Unclassified
Y7_995	40910	linear	39.36	13.2371	Siphoviridae	Unclassified
YB3_13343_fragment_1	40096	linear	32.14	40.3533	Siphoviridae	Unclassified
YA2_147_fragment_2	40012	linear	45.44	70.7925	Siphoviridae	Unclassified
Y8_2390	39860	linear	39.18	23.4963	Siphoviridae	Unclassified
Y7_526_fragment_1	39117	linear	58.3	228.879	Siphoviridae	Unclassified
Y8_2439	38865	linear	59.36	241.147	Siphoviridae	Unclassified
Y7_675_fragment_2	38716	linear	44.95	14.557	Siphoviridae	Unclassified
Y8_2446	38690	linear	42.98	41.5402	Siphoviridae	Unclassified
YA3_14267_fragment_1	38621	linear	44.69	81.8745	Siphoviridae	Unclassified
Y8_2467	38397	linear	40.84	51.481	Siphoviridae	Unclassified
YB1_1174	38303	linear	44.42	107.002	Siphoviridae	Unclassified
YB1_10765_fragment_2	37942	linear	47.37	166.023	Siphoviridae	Unclassified
YA1_5567_fragment_1	37942	linear	47.37	116.189	Siphoviridae	Unclassified
Y8_2545	37219	linear	52.89	377.388	Siphoviridae	Unclassified
Y7_580_fragment_2	36914	linear	39.44	23.8999	Siphoviridae	Unclassified
YA4_5216_fragment_1	36755	linear	45.14	45.387	Siphoviridae	Unclassified
Y8_724_fragment_1	36243	linear	36.4	130.551	Siphoviridae	Unclassified
YA4_12412	36196	linear	51.71	44.4983	Siphoviridae	Unclassified
Y7_281_fragment_1	36155	linear	37.16	798.491	Siphoviridae	Unclassified
Y6_1053_fragment_1	36130	linear	42.24	287.516	Siphoviridae	Unclassified
Y8_2627	36074	linear	59.82	78.1626	Siphoviridae	Unclassified
Y6_1234_fragment_1	35868	linear	51.13	14.0556	Siphoviridae	Unclassified
YA4_12744	35761	linear	41.97	26.1028	Siphoviridae	Unclassified
Y8_284_fragment_2	35679	linear	47.94	29.3179	Siphoviridae	Unclassified
Y8_2666	35499	linear	39.37	22.6854	Siphoviridae	Unclassified
Y7_1196	35392	linear	52.35	97.3724	Siphoviridae	Unclassified
YB1_2165	35096	linear	50.74	23.9468	Siphoviridae	Unclassified
YA4_8049_fragment_1	35033	linear	49.14	13.8067	Siphoviridae	Unclassified
Y8_75_fragment_4	34001	linear	41.76	34.5297	Siphoviridae	Unclassified
YA2_734_fragment_1	33781	linear	41.72	73.0189	Siphoviridae	Unclassified
Y8_2829	33780	linear	28.04	19.7993	Siphoviridae	Unclassified
Y7_1204_fragment_1	33146	linear	40.96	301.733	Siphoviridae	Unclassified
YB2_13014_fragment_1	32995	linear	39.71	33.1547	Siphoviridae	Unclassified
Y8_462_fragment_1	32107	linear	40.58	956.443	Siphoviridae	Unclassified
Y8_1020_fragment_1	31985	linear	49.11	93.2443	Siphoviridae	Unclassified
Y6_1245_fragment_1	31971	linear	46.28	15.3315	Siphoviridae	Unclassified
Y8_3022	31532	linear	56.99	27.6509	Siphoviridae	Unclassified
Y8_1580_fragment_2	31436	linear	56.55	534.87	Siphoviridae	Unclassified
Y8_649_fragment_1	30220	linear	44.19	92.5537	Siphoviridae	Unclassified
Y8_3199	29751	linear	28.66	26.5593	Siphoviridae	Unclassified
YA4_14109_fragment_1	29429	linear	47.75	21.0041	Siphoviridae	Unclassified
Y7_1550	27802	linear	44.48	12.3051	Siphoviridae	Unclassified
Y7_1562	27634	linear	38.43	384.206	Siphoviridae	Unclassified
Y7_1600	27169	linear	45.19	79.027	Siphoviridae	Unclassified
Y8_3500	27074	linear	44.23	13.7366	Siphoviridae	Unclassified
YB2_13345_fragment_2	26911	linear	40.41	72.1623	Siphoviridae	Unclassified
YA4_15192_fragment_1	26911	linear	40.41	62.6169	Siphoviridae	Unclassified
Y8_1325_fragment_1	26045	linear	47.1	27.1331	Siphoviridae	Unclassified
YA1_5400	25087	linear	41.83	17.1469	Siphoviridae	Unclassified
Y5_997	24928	linear	52.43	614.565	Siphoviridae	Unclassified
YB1_4965	24620	linear	40.97	10.151	Siphoviridae	Unclassified
Y8_3836	24548	linear	43.02	58.6187	Siphoviridae	Unclassified
Y5_1015	24476	linear	56.41	101.868	Siphoviridae	Unclassified
YB1_4988	24334	linear	42.21	12.4536	Siphoviridae	Unclassified
Y8_3935	23911	linear	56.49	405.142	Siphoviridae	Unclassified
Y7_225_fragment_1	23731	linear	46.03	40.3253	Siphoviridae	Unclassified
YB3_9499	23558	linear	43.82	8.74526	Siphoviridae	Unclassified
YB3_14784_fragment_1	23198	linear	56.57	39.2903	Siphoviridae	Unclassified
YB2_19782_fragment_2	22939	linear	38.86	127.965	Siphoviridae	Unclassified
Y7_1887	22891	linear	56.53	28.5561	Siphoviridae	Unclassified
YA4_14643	22888	linear	46.24	15.1002	Siphoviridae	Unclassified
Y8_4147	22598	linear	28.69	27.2197	Siphoviridae	Unclassified
YA2_2800	22294	linear	41.96	59.9697	Siphoviridae	Unclassified
YA4_14727	22056	linear	38.04	21.5501	Siphoviridae	Unclassified
YA3_6271_fragment_1	22022	linear	45.31	12.2837	Siphoviridae	Unclassified
Y8_4269	21813	linear	41.59	47.6117	Siphoviridae	Unclassified
Y8_2869_fragment_1	21216	linear	42.51	380.799	Siphoviridae	Unclassified
YA4_7477_fragment_1	20966	linear	49.66	11.8818	Siphoviridae	Unclassified
Y6_451_fragment_3	20923	linear	51.13	10.1395	Siphoviridae	Unclassified
YB3_9738	20822	linear	52.26	7.56332	Siphoviridae	Unclassified
YB1_5295	20652	linear	46.06	21.5166	Siphoviridae	Unclassified
Y7_2114	20587	linear	44.26	9.06195	Siphoviridae	Unclassified
Y8_4498	20517	linear	47.75	15.7871	Siphoviridae	Unclassified
Y5_1180	20423	linear	49.02	58.8865	Siphoviridae	Unclassified
Y6_1133_fragment_1	20193	linear	48.95	2614.24	Siphoviridae	Unclassified
Y6_802_fragment_1	19913	linear	50.83	17.3369	Siphoviridae	Unclassified
Y7_2214	19733	linear	48.2	6.91901	Siphoviridae	Unclassified
Y6_2601	19602	linear	44.68	43.7605	Siphoviridae	Unclassified
Y8_4718	19398	linear	37.46	73.0763	Siphoviridae	Unclassified
Y6_2677	19001	linear	56.15	15.5107	Siphoviridae	Unclassified
Y6_2698	18850	linear	43.21	106.537	Siphoviridae	Unclassified
Y8_4884	18662	linear	42.63	71.0695	Siphoviridae	Unclassified
Y6_2730	18655	linear	46.18	9.04934	Siphoviridae	Unclassified
YA4_13760_fragment_1	18532	linear	43.5	15.8605	Siphoviridae	Unclassified
Y6_2749	18527	linear	46.61	1908.9	Siphoviridae	Unclassified
Y8_4937	18409	linear	43.86	28.4406	Siphoviridae	Unclassified
Y6_2804	18279	linear	41.03	28.3387	Siphoviridae	Unclassified
YB3_10025	18023	linear	53.01	7.79449	Siphoviridae	Unclassified
Y8_5050	17942	linear	46.29	18.9823	Siphoviridae	Unclassified
Y6_2891	17824	linear	36.19	16.5971	Siphoviridae	Unclassified
Y8_5132	17634	linear	47.99	62.6954	Siphoviridae	Unclassified
YB2_12078_fragment_1	17600	linear	47.91	14.1822	Siphoviridae	Unclassified
Y8_5154	17559	linear	52.31	24.5599	Siphoviridae	Unclassified
YB1_10011_fragment_2	17516	linear	41.34	23.5928	Siphoviridae	Unclassified
Y8_5201	17390	linear	46.03	651.019	Siphoviridae	Unclassified
Y8_5272	17135	linear	44.49	14.078	Siphoviridae	Unclassified
Y8_5274	17132	linear	61.14	20.8379	Siphoviridae	Unclassified
Y7_2590	17004	linear	56.67	35.9918	Siphoviridae	Unclassified
YA4_15487	16940	linear	62.1	10.774	Siphoviridae	Unclassified
YB2_10899_fragment_3	16836	linear	37.66	101.888	Siphoviridae	Unclassified
Y6_3074	16761	linear	43.63	70.7891	Siphoviridae	Unclassified
YA4_18977_fragment_1	16669	linear	57.15	33.7563	Siphoviridae	Unclassified
Y8_5427	16592	linear	44.05	19.0375	Siphoviridae	Unclassified
YA1_138	16551	linear	39.91	12.8752	Siphoviridae	Unclassified
Y7_1048_fragment_1	16506	linear	47.69	37.4346	Siphoviridae	Unclassified
YB1_5714	16415	linear	54.17	21.6364	Siphoviridae	Unclassified
YB2_15529_fragment_1	16271	linear	57.04	16.3231	Siphoviridae	Unclassified
Y8_451_fragment_1	16214	linear	52.52	767.102	Siphoviridae	Unclassified
Y6_3233	16106	linear	46.19	29.9504	Siphoviridae	Unclassified
Y7_2782	15983	linear	51.21	7.57178	Siphoviridae	Unclassified
YA4_15671	15919	linear	43.19	16.3007	Siphoviridae	Unclassified
Y7_2809	15855	linear	40.96	7.63655	Siphoviridae	Unclassified
Y7_1415_fragment_1	15663	linear	51.94	54.4074	Siphoviridae	Unclassified
YB1_5849	15448	linear	40.01	12.3536	Siphoviridae	Unclassified
Y8_5830	15346	linear	37.38	19.3527	Siphoviridae	Unclassified
YB2_12884	15291	linear	56.45	27.4213	Siphoviridae	Unclassified
Y8_5857	15262	linear	51.1	269.827	Siphoviridae	Unclassified
YB1_5903	15131	linear	43.78	12.3969	Siphoviridae	Unclassified
YB3_10452	14761	linear	27.37	5.30758	Siphoviridae	Unclassified
YB2_13038	14407	linear	47.32	14.0358	Siphoviridae	Unclassified
Y7_3151	14295	linear	37.17	604.936	Siphoviridae	Unclassified
Y6_3654	14182	linear	39.75	10.7251	Siphoviridae	Unclassified
Y8_6306	14092	linear	44.29	371.704	Siphoviridae	Unclassified
Y6_3701	14001	linear	44.08	1922.95	Siphoviridae	Unclassified
Y7_3276	13815	linear	42.01	9.72294	Siphoviridae	Unclassified
YA4_16163	13667	linear	37.48	133.44	Siphoviridae	Unclassified
YA4_16174	13647	linear	46	9.169	Siphoviridae	Unclassified
YB1_6164	13586	linear	48.15	19.9935	Siphoviridae	Unclassified
Y8_6585	13484	linear	45.59	28.3945	Siphoviridae	Unclassified
YA2_5398_fragment_2	13472	linear	62.4	393.682	Siphoviridae	Unclassified
Y8_6615	13412	linear	40.61	48.9498	Siphoviridae	Unclassified
Y6_3863	13389	linear	43.36	25.6277	Siphoviridae	Unclassified
Y6_3884	13332	linear	43.56	22.1752	Siphoviridae	Unclassified
Y8_6706	13215	linear	57.56	11.238	Siphoviridae	Unclassified
Y8_6788	13058	linear	53.29	32.2008	Siphoviridae	Unclassified
Y7_3519	12992	linear	42.63	8.07849	Siphoviridae	Unclassified
Y7_3520	12991	linear	47.32	13.6831	Siphoviridae	Unclassified
Y8_357_fragment_3	12974	linear	44.71	548.54	Siphoviridae	Unclassified
Y8_6843	12935	linear	34.98	17.2458	Siphoviridae	Unclassified
YB1_4783_fragment_1	12778	linear	61.31	11.7712	Siphoviridae	Unclassified
Y7_3598	12716	linear	41.43	12.5982	Siphoviridae	Unclassified
YB3_10874	12697	linear	39.77	5.90444	Siphoviridae	Unclassified
Y7_3658	12542	linear	38.62	450.843	Siphoviridae	Unclassified
YB2_11948_fragment_1	12525	linear	47.63	20.0238	Siphoviridae	Unclassified
YB1_6402	12434	linear	44.22	13.0637	Siphoviridae	Unclassified
Y8_7106	12365	linear	46.97	360.683	Siphoviridae	Unclassified
Y7_3744	12281	linear	38.74	2682.92	Siphoviridae	Unclassified
Y6_4223	12272	linear	59.8	13.5774	Siphoviridae	Unclassified
YA4_10294_fragment_2	12264	linear	39.1	19.0163	Siphoviridae	Unclassified
YA3_8336_fragment_2	12193	linear	42.15	24.3894	Siphoviridae	Unclassified
YA3_14389_fragment_1	12193	linear	42.15	24.2949	Siphoviridae	Unclassified
Y6_132_fragment_1	12177	linear	42.19	14.4235	Siphoviridae	Unclassified
YB3_10991	12132	linear	44.49	14.1665	Siphoviridae	Unclassified
YB3_11117	11709	linear	39.12	6.11861	Siphoviridae	Unclassified
YB1_3385_fragment_3	11667	linear	35.12	680.646	Siphoviridae	Unclassified
YB3_17457_fragment_1	11639	linear	35.51	6.51258	Siphoviridae	Unclassified
YB3_6387_fragment_4	11525	linear	57.29	49.3861	Siphoviridae	Unclassified
YB2_13691	11510	linear	49.1	26.9132	Siphoviridae	Unclassified
YB1_14110_fragment_1	11400	linear	42.93	1119.2	Siphoviridae	Unclassified
Y8_7700	11345	linear	40.33	13.6191	Siphoviridae	Unclassified
Y8_7749	11281	linear	37.22	46.6571	Siphoviridae	Unclassified
YB3_11267	11265	linear	42.01	6.15097	Siphoviridae	Unclassified
Y7_4146	11213	linear	28.74	9.34511	Siphoviridae	Unclassified
Y8_7793	11209	linear	45.19	12.1227	Siphoviridae	Unclassified
Y8_7812	11180	linear	41.99	29.3685	Siphoviridae	Unclassified
YB3_11305	11108	linear	41.58	5.78253	Siphoviridae	Unclassified
YA4_16971	11013	linear	35.75	7.56577	Siphoviridae	Unclassified
YB2_18778_fragment_1	10897	linear	44.88	15.1224	Siphoviridae	Unclassified
YB3_11399	10839	linear	36.96	45.6394	Siphoviridae	Unclassified
Y8_8181	10656	linear	30.07	18.8844	Siphoviridae	Unclassified
Y8_3181_fragment_1	10612	linear	45.77	18.5126	Siphoviridae	Unclassified
YB3_4960_fragment_1	10529	linear	42.61	12.2731	Siphoviridae	Unclassified
YA3_6878	10445	linear	33.2	8.46353	Siphoviridae	Unclassified
Y8_8350	10436	linear	55.72	11.5378	Siphoviridae	Unclassified
YA3_6927	10326	linear	36.77	4.34503	Siphoviridae	Unclassified
Y6_5018	10316	linear	46.89	30.2789	Siphoviridae	Unclassified
Y6_5029	10291	linear	35.26	40.4111	Siphoviridae	Unclassified
YB2_14094	10291	linear	58.42	10.1376	Siphoviridae	Unclassified
YA4_17277	10269	linear	45.65	10.5906	Siphoviridae	Unclassified
Y8_8513	10258	linear	42.13	18.2103	Siphoviridae	Unclassified
YA3_6952	10251	linear	39.81	3.06267	Siphoviridae	Unclassified
YA4_2183_fragment_1	10216	linear	34.5	192.263	Siphoviridae	Unclassified
Y8_241_fragment_5	10030	linear	46.54	315.738	Siphoviridae	Unclassified
Y6_5191	9967	linear	35.4	22.1697	Siphoviridae	Unclassified
YA4_17460	9895	linear	52.54	7.45911	Siphoviridae	Unclassified
YB2_14324	9733	linear	48.02	11.9066	Siphoviridae	Unclassified
Y7_4877	9719	linear	63.19	15.7849	Siphoviridae	Unclassified
Y6_2090_fragment_1	9674	linear	47.03	13.2418	Siphoviridae	Unclassified
YA4_14129_fragment_1	9643	linear	58.66	33.2538	Siphoviridae	Unclassified
Y8_9010	9641	linear	38.99	70.4943	Siphoviridae	Unclassified
YA4_17565	9636	linear	46.2	7.40481	Siphoviridae	Unclassified
YB2_14384	9603	linear	38.09	8.50608	Siphoviridae	Unclassified
Y7_4948	9593	linear	28.28	11.1603	Siphoviridae	Unclassified
YB2_14389	9593	linear	50.64	10.8456	Siphoviridae	Unclassified
YB3_11859	9593	linear	61.72	6.62639	Siphoviridae	Unclassified
YA4_17589	9584	linear	45.7	21.995	Siphoviridae	Unclassified
YA3_7180	9557	linear	29.65	19.053	Siphoviridae	Unclassified
YB1_13193_fragment_1	9554	linear	39.5	22.1929	Siphoviridae	Unclassified
YA1_840	9502	linear	42.51	9.23375	Siphoviridae	Unclassified
Y7_5034	9433	linear	51.32	9.7489	Siphoviridae	Unclassified
Y6_5510	9418	linear	44.65	9.07369	Siphoviridae	Unclassified
YA4_17705	9368	linear	37.6	15.0229	Siphoviridae	Unclassified
Y6_5544	9359	linear	46.39	26.4031	Siphoviridae	Unclassified
YB3_11987	9295	linear	46.95	9.47141	Siphoviridae	Unclassified
YA4_17792	9183	linear	48.31	10.0744	Siphoviridae	Unclassified
YA3_7387	9088	linear	41.81	2358.8	Siphoviridae	Unclassified
Y7_5275	9038	linear	42.81	7.80232	Siphoviridae	Unclassified
YA1_927	8976	linear	44.37	10.5116	Siphoviridae	Unclassified
Y7_5340	8949	linear	48.17	171.141	Siphoviridae	Unclassified
Y8_9655	8941	linear	63.66	22.6742	Siphoviridae	Unclassified
Y7_5362	8910	linear	44.23	8.85959	Siphoviridae	Unclassified
YA3_7453	8897	linear	40.36	27.9651	Siphoviridae	Unclassified
Y7_5397	8869	linear	38.28	45.8442	Siphoviridae	Unclassified
YB2_14754	8820	linear	46.32	21.5651	Siphoviridae	Unclassified
Y5_202_fragment_1	8767	linear	63.83	29.2338	Siphoviridae	Unclassified
Y8_9851	8765	linear	60.23	13.7073	Siphoviridae	Unclassified
YB1_7557	8721	linear	49.48	8.81542	Siphoviridae	Unclassified
YB2_14819	8704	linear	39.97	7.23521	Siphoviridae	Unclassified
Y5_2364	8674	linear	44.02	13.4864	Siphoviridae	Unclassified
YA2_102	8655	linear	43.1	10.3875	Siphoviridae	Unclassified
YB3_12304	8636	linear	38.32	11.3363	Siphoviridae	Unclassified
Y7_5599	8597	linear	38.58	8.27844	Siphoviridae	Unclassified
Y6_6104	8578	linear	45.06	10.5502	Siphoviridae	Unclassified
YA4_18203	8510	linear	58.4	10.5099	Siphoviridae	Unclassified
YA1_1024	8451	linear	46.69	12.806	Siphoviridae	Unclassified
YA4_18251	8439	linear	47.98	12.2996	Siphoviridae	Unclassified
Y8_10259	8434	linear	55.9	19.555	Siphoviridae	Unclassified
Y7_5730	8432	linear	43.07	9.10903	Siphoviridae	Unclassified
YB3_2932_fragment_1	8383	linear	34.55	14.3383	Siphoviridae	Unclassified
Y7_5771	8382	linear	49.4	18.1557	Siphoviridae	Unclassified
YA4_13757_fragment_1	8368	linear	39.54	17.8679	Siphoviridae	Unclassified
Y8_10387	8330	linear	56.82	17.2743	Siphoviridae	Unclassified
YB1_7729	8325	linear	26.68	20.8287	Siphoviridae	Unclassified
Y7_5849	8282	linear	47.11	10.9238	Siphoviridae	Unclassified
YA3_13249_fragment_1	8251	linear	37.57	18.2012	Siphoviridae	Unclassified
Y8_2065_fragment_2	8199	linear	47.23	142.515	Siphoviridae	Unclassified
YB2_15122	8146	linear	53.56	12.4671	Siphoviridae	Unclassified
Y8_10639	8124	linear	54.52	16.9022	Siphoviridae	Unclassified
Y7_5986	8103	linear	39.24	7.62241	Siphoviridae	Unclassified
YB2_15151	8096	linear	37.98	17.0424	Siphoviridae	Unclassified
Y8_10693	8084	linear	38.5	42.8068	Siphoviridae	Unclassified
YB3_17381_fragment_1	8074	linear	50.1	76.8517	Siphoviridae	Unclassified
YA4_18502	8071	linear	47.38	91.2057	Siphoviridae	Unclassified
YB3_12642	8036	linear	39.78	6.48073	Siphoviridae	Unclassified
Y7_6102	7997	linear	45.27	174.298	Siphoviridae	Unclassified
Y7_6112	7985	linear	43.98	10.6305	Siphoviridae	Unclassified
Y8_10976	7867	linear	38.31	57.9497	Siphoviridae	Unclassified
YA4_18669	7819	linear	43.19	5.19872	Siphoviridae	Unclassified
YB2_15375	7743	linear	30.98	59.281	Siphoviridae	Unclassified
Y6_6785	7739	linear	37.9	100.467	Siphoviridae	Unclassified
YB2_15399	7707	linear	46.19	11.4657	Siphoviridae	Unclassified
Y7_6346	7701	linear	52.2	5.64084	Siphoviridae	Unclassified
YB2_15413	7689	linear	47.15	20.5095	Siphoviridae	Unclassified
Y8_11280	7675	linear	43.52	12.3098	Siphoviridae	Unclassified
YB3_3839_fragment_2	7656	linear	43.22	39.9972	Siphoviridae	Unclassified
Y7_6416	7630	linear	48.23	177.033	Siphoviridae	Unclassified
YB2_15465	7622	linear	46.97	11.8925	Siphoviridae	Unclassified
YB2_15479	7614	linear	40.56	17.1107	Siphoviridae	Unclassified
Y7_6452	7595	linear	43.91	5.42686	Siphoviridae	Unclassified
YA4_525_fragment_2	7561	linear	51.47	74.059	Siphoviridae	Unclassified
Y8_11461	7544	linear	49.8	11.3023	Siphoviridae	Unclassified
YB1_8152	7506	linear	41.93	5.03834	Siphoviridae	Unclassified
Y8_11531	7501	linear	41.23	16.7497	Siphoviridae	Unclassified
Y7_6549	7497	linear	53.69	5.0965	Siphoviridae	Unclassified
YA2_293	7483	linear	38.62	27.2025	Siphoviridae	Unclassified
Y8_11591	7465	linear	33.37	15.3781	Siphoviridae	Unclassified
YA2_334	7351	linear	42.5	13.5941	Siphoviridae	Unclassified
Y6_471_fragment_1	7342	linear	33.15	17.7657	Siphoviridae	Unclassified
Y7_6744	7305	linear	28.53	10.4277	Siphoviridae	Unclassified
Y7_6752	7301	linear	54.14	8.27269	Siphoviridae	Unclassified
Y8_11900	7274	linear	59.98	15.8658	Siphoviridae	Unclassified
Y5_2717	7237	linear	45.92	54.3938	Siphoviridae	Unclassified
Y8_11981	7226	linear	39.48	12.6067	Siphoviridae	Unclassified
YB2_15824	7182	linear	45.42	18.9553	Siphoviridae	Unclassified
YB2_15849	7153	linear	54.61	8.4094	Siphoviridae	Unclassified
Y8_12108	7150	linear	43.2	16.3539	Siphoviridae	Unclassified
Y7_6955	7135	linear	46.81	18.7565	Siphoviridae	Unclassified
YB2_15868	7126	linear	45.54	12.8297	Siphoviridae	Unclassified
YB3_13238	7123	linear	39.3	1.84827	Siphoviridae	Unclassified
Y7_6986	7108	linear	32.1	9.62001	Siphoviridae	Unclassified
Y8_12247	7079	linear	38.73	11.9016	Siphoviridae	Unclassified
Y8_12259	7071	linear	37.41	71.1185	Siphoviridae	Unclassified
Y7_7057	7057	linear	38.6	17.3129	Siphoviridae	Unclassified
Y6_7508	7020	linear	39.62	7.8163	Siphoviridae	Unclassified
Y7_7111	7017	linear	42.7	6.99738	Siphoviridae	Unclassified
YB1_11758_fragment_3	7005	linear	33.83	22.0635	Siphoviridae	Unclassified
YA1_1370	6989	linear	51.28	10.521	Siphoviridae	Unclassified
YB3_13364	6979	linear	46.67	5.51076	Siphoviridae	Unclassified
YB2_16045	6926	linear	44.34	4.77332	Siphoviridae	Unclassified
YB2_16054	6910	linear	50.33	28.5848	Siphoviridae	Unclassified
YA4_19430	6910	linear	42.23	18.3641	Siphoviridae	Unclassified
Y8_12576	6895	linear	42.55	43.3062	Siphoviridae	Unclassified
YA3_8558	6870	linear	31.22	16.9482	Siphoviridae	Unclassified
YB1_8582	6858	linear	43.47	13.5941	Siphoviridae	Unclassified
Y7_7349	6830	linear	36.31	8.22216	Siphoviridae	Unclassified
Y7_7390	6802	linear	39.5	67.7079	Siphoviridae	Unclassified
YB3_13526	6793	linear	45.74	8.02303	Siphoviridae	Unclassified
YB1_5523_fragment_2	6766	linear	43.56	180.997	Siphoviridae	Unclassified
YA1_522_fragment_1	6766	linear	43.57	132.311	Siphoviridae	Unclassified
Y8_5182_fragment_1	6764	linear	27.25	33.6681	Siphoviridae	Unclassified
Y8_113_fragment_1	6757	linear	43.36	85.8695	Siphoviridae	Unclassified
YA3_5955_fragment_1	6754	linear	26.7	459.064	Siphoviridae	Unclassified
Y8_12889	6733	linear	39.4	57.9673	Siphoviridae	Unclassified
Y6_7830	6721	linear	32.27	18.9715	Siphoviridae	Unclassified
Y8_12953	6694	linear	30.22	23.4607	Siphoviridae	Unclassified
YB2_856_fragment_1	6690	linear	61.29	420.312	Siphoviridae	Unclassified
YA4_10097_fragment_1	6690	linear	61.29	367.267	Siphoviridae	Unclassified
YB2_16264	6657	linear	32.13	23.9679	Siphoviridae	Unclassified
Y6_7929	6640	linear	46.4	12.3222	Siphoviridae	Unclassified
Y8_13064	6633	linear	38.55	625.154	Siphoviridae	Unclassified
Y8_13100	6612	linear	41.82	9.50526	Siphoviridae	Unclassified
YB2_18405_fragment_1	6595	linear	63.87	48.0695	Siphoviridae	Unclassified
YA4_3390_fragment_2	6595	linear	63.87	27.5997	Siphoviridae	Unclassified
YB1_5956_fragment_1	6557	linear	39.29	17.8286	Siphoviridae	Unclassified
YA2_551	6545	linear	39.92	10.7129	Siphoviridae	Unclassified
YB2_1686_fragment_2	6517	linear	61.55	151.859	Siphoviridae	Unclassified
Y6_8068	6515	linear	54.72	12.3046	Siphoviridae	Unclassified
Y5_2981	6487	linear	54.6	27.1193	Siphoviridae	Unclassified
Y6_2040_fragment_1	6450	linear	28.51	15.3595	Siphoviridae	Unclassified
YB3_13853	6440	linear	38.45	6.92083	Siphoviridae	Unclassified
YA4_20001	6349	linear	42.46	62.5596	Siphoviridae	Unclassified
Y7_8042	6332	linear	35.98	25.065	Siphoviridae	Unclassified
Y8_4626_fragment_1	6330	linear	27.82	33.1617	Siphoviridae	Unclassified
YA1_5585_fragment_4	6321	linear	38.98	326.331	Siphoviridae	Unclassified
Y8_13702	6313	linear	42.67	20.9067	Siphoviridae	Unclassified
Y7_8067	6311	linear	34.46	10.9583	Siphoviridae	Unclassified
Y6_8389	6282	linear	40.19	162.308	Siphoviridae	Unclassified
YB2_16692	6275	linear	46.28	8.14171	Siphoviridae	Unclassified
Y8_13865	6240	linear	35.87	172.188	Siphoviridae	Unclassified
YB3_14051	6238	linear	37.46	91.4105	Siphoviridae	Unclassified
YA4_20156	6209	linear	51.57	5.51824	Siphoviridae	Unclassified
Y7_8241	6180	linear	53.9	9.2393	Siphoviridae	Unclassified
Y8_14064	6149	linear	36.59	12.704	Siphoviridae	Unclassified
Y8_14105	6132	linear	28.82	20.2075	Siphoviridae	Unclassified
Y8_14128	6120	linear	54.82	15.0471	Siphoviridae	Unclassified
YA3_9217	6120	linear	34.43	7.24908	Siphoviridae	Unclassified
YA2_1673_fragment_2	6105	linear	37.69	24.2176	Siphoviridae	Unclassified
Y6_8627	6105	linear	30.27	23.3914	Siphoviridae	Unclassified
Y8_14193	6088	linear	43.02	28.5775	Siphoviridae	Unclassified
YB2_16900	6081	linear	43.63	17.8693	Siphoviridae	Unclassified
YB2_16903	6079	linear	48.48	12.9707	Siphoviridae	Unclassified
YB1_14144_fragment_8	5999	linear	59.09	272.101	Siphoviridae	Unclassified
Y8_14420	5994	linear	57.96	300.528	Siphoviridae	Unclassified
Y7_8557	5990	linear	56.78	10.5461	Siphoviridae	Unclassified
YB3_14390	5937	linear	41.44	49.0683	Siphoviridae	Unclassified
Y8_14695	5890	linear	49.78	39.8585	Siphoviridae	Unclassified
Y7_8743	5886	linear	33.62	6.51447	Siphoviridae	Unclassified
Y7_8773	5867	linear	44.16	284.716	Siphoviridae	Unclassified
Y7_8781	5860	linear	36.47	6.18757	Siphoviridae	Unclassified
Y5_3270	5829	linear	41.07	13.9333	Siphoviridae	Unclassified
YB3_14525	5828	linear	36.65	18.6925	Siphoviridae	Unclassified
Y6_9039	5825	linear	59.02	16.7482	Siphoviridae	Unclassified
YB1_14041_fragment_1	5802	linear	39.61	1149.49	Siphoviridae	Unclassified
YB3_14560	5797	linear	41.18	473.087	Siphoviridae	Unclassified
YB3_14605	5763	linear	35.17	11.3814	Siphoviridae	Unclassified
YA4_20724	5756	linear	46.33	18.1645	Siphoviridae	Unclassified
Y8_15083	5744	linear	39.29	27.391	Siphoviridae	Unclassified
YA4_20755	5735	linear	61.08	7.55774	Siphoviridae	Unclassified
Y7_9041	5719	linear	47.96	159.558	Siphoviridae	Unclassified
Y8_15160	5715	linear	48.57	27.9808	Siphoviridae	Unclassified
Y8_15186	5705	linear	48.5	371.005	Siphoviridae	Unclassified
Y8_15204	5699	linear	53.03	206.899	Siphoviridae	Unclassified
YB2_17457	5681	linear	44.38	19.1056	Siphoviridae	Unclassified
YB2_17458	5680	linear	46.8	33.5188	Siphoviridae	Unclassified
YA4_20848	5665	linear	43.99	10.0219	Siphoviridae	Unclassified
Y6_9359	5625	linear	55.79	13.3222	Siphoviridae	Unclassified
Y8_15416	5615	linear	45.4	18.8582	Siphoviridae	Unclassified
YB2_17566	5591	linear	44.88	12.2542	Siphoviridae	Unclassified
YB2_17576	5583	linear	49.27	11.0416	Siphoviridae	Unclassified
Y7_9305	5576	linear	38.88	212.766	Siphoviridae	Unclassified
YA4_20962	5575	linear	35.25	7.5812	Siphoviridae	Unclassified
YA4_20998	5539	linear	59.54	7.15068	Siphoviridae	Unclassified
Y8_7252_fragment_1	5521	linear	40.88	20.8108	Siphoviridae	Unclassified
YB2_17675	5515	linear	52.24	14.6119	Siphoviridae	Unclassified
Y8_15767	5503	linear	40.67	52.9245	Siphoviridae	Unclassified
YB3_14944	5488	linear	38.76	8.3284	Siphoviridae	Unclassified
Y6_9617	5484	linear	45.06	7.98538	Siphoviridae	Unclassified
YA4_21134	5457	linear	29.78	12.8464	Siphoviridae	Unclassified
YB3_14985	5454	linear	34.2	4.60596	Siphoviridae	Unclassified
YB2_17771	5442	linear	39.18	10.2509	Siphoviridae	Unclassified
YA3_9976	5428	linear	57.5	5.13736	Siphoviridae	Unclassified
YB3_15020	5422	linear	40.02	6.3014	Siphoviridae	Unclassified
Y6_9752	5414	linear	45.33	19.6674	Siphoviridae	Unclassified
Y6_9758	5411	linear	53.74	9.25737	Siphoviridae	Unclassified
Y8_16102	5403	linear	44.94	19.1485	Siphoviridae	Unclassified
Y6_9783	5397	linear	49.32	22.8494	Siphoviridae	Unclassified
Y8_16149	5389	linear	66.02	16.5919	Siphoviridae	Unclassified
YA2_983	5388	linear	42.58	11.0464	Siphoviridae	Unclassified
Y8_16215	5368	linear	48.94	993.038	Siphoviridae	Unclassified
Y8_16224	5366	linear	69.94	17.5523	Siphoviridae	Unclassified
Y8_16271	5352	linear	34.08	18.7076	Siphoviridae	Unclassified
Y8_16276	5351	linear	62.1	17.9519	Siphoviridae	Unclassified
YA4_21319	5336	linear	47.21	8.16487	Siphoviridae	Unclassified
YB3_15150	5330	linear	47.15	14.2923	Siphoviridae	Unclassified
YA3_10089	5328	linear	47.17	18.4031	Siphoviridae	Unclassified
Y6_9950	5314	linear	41.55	8.27188	Siphoviridae	Unclassified
YB1_9866	5302	linear	54.96	10.9348	Siphoviridae	Unclassified
Y6_9982	5298	linear	58.57	10.2904	Siphoviridae	Unclassified
Y8_16491	5288	linear	49.32	26.9233	Siphoviridae	Unclassified
Y6_10005	5287	linear	35.6	18.7335	Siphoviridae	Unclassified
Y7_9930	5281	linear	42.98	12.9419	Siphoviridae	Unclassified
Y6_10039	5268	linear	29.21	10.8027	Siphoviridae	Unclassified
YA2_1030	5263	linear	41	11.3252	Siphoviridae	Unclassified
Y8_16618	5250	linear	46.63	33.2602	Siphoviridae	Unclassified
Y8_16628	5248	linear	66.33	27.5477	Siphoviridae	Unclassified
Y7_10097	5205	linear	52.45	5.42552	Siphoviridae	Unclassified
Y8_16759	5201	linear	37.99	22.4344	Siphoviridae	Unclassified
Y8_16788	5196	linear	40.67	19.9328	Siphoviridae	Unclassified
Y7_10124	5195	linear	41.06	7.52329	Siphoviridae	Unclassified
Y8_16876	5175	linear	44.5	104.575	Siphoviridae	Unclassified
YB1_9997	5172	linear	45.36	17.5717	Siphoviridae	Unclassified
YA4_21609	5165	linear	34.54	23.3462	Siphoviridae	Unclassified
YA2_1090	5150	linear	43.65	12.7914	Siphoviridae	Unclassified
Y6_10266	5149	linear	34.34	10.9352	Siphoviridae	Unclassified
YA4_21640	5148	linear	54.31	5.17247	Siphoviridae	Unclassified
YB3_31_fragment_1	5126	linear	36.25	6.13625	Siphoviridae	Unclassified
Y6_10309	5125	linear	40.72	6.63457	Siphoviridae	Unclassified
Y6_10371	5095	linear	38.37	21.9181	Siphoviridae	Unclassified
Y6_10384	5090	linear	39.82	8.47895	Siphoviridae	Unclassified
Y7_10358	5086	linear	33.41	10.8942	Siphoviridae	Unclassified
YA4_21783	5061	linear	47.7	158.342	Siphoviridae	Unclassified
Y5_3739	5011	linear	38.87	91.4084	Siphoviridae	Unclassified
Y7_10559	5009	linear	46.58	389.924	Siphoviridae	Unclassified
Y8_169	233928	circular	45.53	254.243	Unclassified	Unclassified
YA3_3908_fragment_1	233258	linear	31.51	33.2232	Unclassified	Unclassified
YA4_2401	228712	linear	34.88	534.839	Unclassified	Unclassified
Y8_282	185343	circular	36.84	181.932	Unclassified	Unclassified
Y7_182	184325	linear	36.8	112.046	Unclassified	Unclassified
YA2_5465_fragment_1	179139	linear	56.34	338.622	Unclassified	Unclassified
Y7_205	174262	linear	45.32	26.2709	Unclassified	Unclassified
Y7_211	173029	circular	32.32	36.9834	Unclassified	Unclassified
YB3_9667	167852	linear	35.09	126.829	Unclassified	Unclassified
YB3_6799_fragment_1	157620	linear	36.63	24.4795	Unclassified	Unclassified
Y7_246	155153	circular	41.53	2510.61	Unclassified	Unclassified
YA2_5057	153184	linear	41.7	18.2566	Unclassified	Unclassified
Y8_436	148220	linear	35.24	98.0055	Unclassified	Unclassified
YA3_14377	146627	circular	29.68	1535.65	Unclassified	Unclassified
Y7_284	142158	linear	35.36	315.878	Unclassified	Unclassified
YB3_10391	136902	linear	31.58	15.7036	Unclassified	Unclassified
Y7_257_fragment_1	133981	linear	30.48	48.3648	Unclassified	Unclassified
YB1_10765_fragment_4	132046	linear	32.83	159.569	Unclassified	Unclassified
YB1_14040_fragment_2	131354	linear	41.96	742.328	Unclassified	Unclassified
YA1_5676_fragment_16	129097	linear	48.01	1299.71	Unclassified	Unclassified
YB1_6852	128196	linear	39.22	140.667	Unclassified	Unclassified
YA4_22130_fragment_1	126318	linear	30.44	77.9923	Unclassified	Unclassified
YA1_5715_fragment_4	124293	linear	42.15	1334.65	Unclassified	Unclassified
YA3_14567_fragment_3	120621	linear	40.94	168.092	Unclassified	Unclassified
Y7_353	117859	linear	26.32	16.7415	Unclassified	Unclassified
YB1_4804_fragment_2	117691	linear	32.85	105.507	Unclassified	Unclassified
Y7_362	115389	linear	43.25	25.7342	Unclassified	Unclassified
YB1_4858_fragment_1	113612	linear	50.48	45.4289	Unclassified	Unclassified
Y7_367	113387	linear	46.68	67.9726	Unclassified	Unclassified
YB2_13808	113250	linear	33.86	24.9742	Unclassified	Unclassified
Y8_32_fragment_4	110044	linear	37.21	851.837	Unclassified	Unclassified
Y8_711	108462	linear	38.35	1339.8	Unclassified	Unclassified
YA4_13184_fragment_1	108225	linear	42.99	81.5301	Unclassified	Unclassified
YB3_17474_fragment_2	105172	linear	35.97	86.7742	Unclassified	Unclassified
YB3_11698	103666	linear	49.68	10.261	Unclassified	Unclassified
Y8_770	102701	linear	32.27	242.723	Unclassified	Unclassified
Y6_388	101136	linear	38.75	306.567	Unclassified	Unclassified
Y8_796	101057	linear	29.83	239.413	Unclassified	Unclassified
Y8_803	100656	linear	31.26	1949.03	Unclassified	Unclassified
YA4_22243_fragment_1	100309	linear	47.62	220.661	Unclassified	Unclassified
YA4_17569	100287	linear	38.27	40.2492	Unclassified	Unclassified
YA1_1966	100067	linear	31.66	693.711	Unclassified	Unclassified
YB1_14225	100039	circular	31.65	4449.48	Unclassified	Unclassified
Y7_421	100037	circular	31.28	221.967	Unclassified	Unclassified
Y7_423	98952	circular	32.74	114.891	Unclassified	Unclassified
YB2_14674	98381	linear	37.43	29.0808	Unclassified	Unclassified
YB2_14883	97000	circular	31.7	29.799	Unclassified	Unclassified
YA4_18198	96861	linear	31.7	32.4751	Unclassified	Unclassified
Y5_233	96255	linear	32.95	2216.56	Unclassified	Unclassified
YA3_14284	95623	linear	40.43	67.0975	Unclassified	Unclassified
YA1_255_fragment_2	94387	linear	39.22	112.72	Unclassified	Unclassified
YA1_2126	92222	linear	31.4	33.2366	Unclassified	Unclassified
Y6_444	92070	linear	36.51	18.8015	Unclassified	Unclassified
Y8_931	91631	linear	59.06	156.627	Unclassified	Unclassified
Y7_462	91173	circular	31.79	167.63	Unclassified	Unclassified
Y8_604_fragment_1	90762	linear	52.64	296.045	Unclassified	Unclassified
Y8_947	90321	linear	41.39	730.946	Unclassified	Unclassified
YB2_15256_fragment_1	90262	linear	42.16	154.218	Unclassified	Unclassified
YB1_330_fragment_1	88600	linear	39.11	153.579	Unclassified	Unclassified
YA1_2286	88505	linear	38.32	26.7106	Unclassified	Unclassified
YB2_3915_fragment_1	87797	linear	49.07	158.779	Unclassified	Unclassified
Y5_269	87285	circular	35.81	7573.54	Unclassified	Unclassified
Y5_272	87085	linear	38.3	1730.16	Unclassified	Unclassified
Y8_1003	86196	linear	34.91	55.3008	Unclassified	Unclassified
YA4_19683	85172	linear	38.42	148.614	Unclassified	Unclassified
YA2_178	85032	linear	35.55	24.5689	Unclassified	Unclassified
YA2_189	84921	linear	34.66	393.724	Unclassified	Unclassified
YB3_17347_fragment_4	84739	linear	38.25	49.2431	Unclassified	Unclassified
Y5_283	84524	circular	36.11	4064.8	Unclassified	Unclassified
Y7_150_fragment_3	83650	linear	39.89	127.381	Unclassified	Unclassified
YA4_19878	83373	linear	40.13	19.641	Unclassified	Unclassified
YA3_14245	82989	linear	30.11	70.8728	Unclassified	Unclassified
Y7_472_fragment_1	82541	linear	50.69	55.4525	Unclassified	Unclassified
YA4_13772_fragment_2	82525	linear	53.12	19.9704	Unclassified	Unclassified
YA4_15040_fragment_1	82409	linear	52.61	37.6635	Unclassified	Unclassified
YA4_18773_fragment_3	82375	linear	36.01	238.643	Unclassified	Unclassified
YB3_5248_fragment_3	82282	linear	50.52	526.699	Unclassified	Unclassified
Y8_1079	81931	linear	30.05	26.329	Unclassified	Unclassified
YA3_5935_fragment_1	80718	linear	36.83	19.3858	Unclassified	Unclassified
Y7_520	80571	linear	40.14	139.115	Unclassified	Unclassified
Y6_537	80051	linear	39.01	78.5354	Unclassified	Unclassified
Y6_33_fragment_1	79582	linear	42.2	1064.87	Unclassified	Unclassified
Y6_77_fragment_2	79325	linear	37.42	29.3381	Unclassified	Unclassified
Y8_7_fragment_5	79057	linear	48.72	61.806	Unclassified	Unclassified
YA2_5435	79001	circular	45.21	113.498	Unclassified	Unclassified
Y8_1145	78081	circular	40.02	455.463	Unclassified	Unclassified
YB2_16936	77462	linear	39.82	66.7081	Unclassified	Unclassified
YB1_14143	77269	linear	47.34	1460.64	Unclassified	Unclassified
YB1_9222_fragment_1	77247	linear	48.91	26.1284	Unclassified	Unclassified
Y8_1190	76062	circular	39.78	625.046	Unclassified	Unclassified
Y8_1196	75784	linear	39.61	463.047	Unclassified	Unclassified
YA2_2041_fragment_1	75112	linear	38.9	40.6843	Unclassified	Unclassified
YA1_998_fragment_1	74926	linear	35.25	59.3555	Unclassified	Unclassified
YB1_14066_fragment_1	74631	linear	39.48	271.766	Unclassified	Unclassified
YA1_1873_fragment_1	74581	linear	39.41	110.781	Unclassified	Unclassified
YA4_22161_fragment_2	74301	linear	39.53	344.547	Unclassified	Unclassified
YB2_20472_fragment_1	74298	linear	39.54	302.904	Unclassified	Unclassified
YB2_4132_fragment_3	73939	linear	39.23	106.816	Unclassified	Unclassified
YA4_16114_fragment_1	73939	linear	39.23	52.5238	Unclassified	Unclassified
YB3_10566_fragment_4	73666	linear	40.2	69.6297	Unclassified	Unclassified
YB2_12793_fragment_1	73574	linear	35.62	71.8674	Unclassified	Unclassified
Y7_396_fragment_1	73095	linear	29.9	28.4922	Unclassified	Unclassified
YB3_13770	72232	linear	37.56	13.8214	Unclassified	Unclassified
YB3_17441	71867	linear	48.48	483.787	Unclassified	Unclassified
YB1_10274	71726	linear	50.09	82.2071	Unclassified	Unclassified
YA1_2875	71334	linear	32.18	28.0153	Unclassified	Unclassified
Y5_343	71289	linear	38.56	1583.62	Unclassified	Unclassified
Y8_128_fragment_1	71186	linear	45.29	242.644	Unclassified	Unclassified
Y7_66_fragment_4	71158	linear	51.13	116.773	Unclassified	Unclassified
YB4_19867_fragment_13	70674	linear	39.81	6.02647	Unclassified	Unclassified
YB3_17963_fragment_12	70534	linear	36.21	150.424	Unclassified	Unclassified
YB3_903_fragment_2	70534	linear	36.21	148.601	Unclassified	Unclassified
YA2_5404_fragment_1	70064	linear	43.35	320.516	Unclassified	Unclassified
Y8_51_fragment_1	69426	linear	55.28	113.276	Unclassified	Unclassified
Y8_51_fragment_2	69149	linear	51.82	106.068	Unclassified	Unclassified
YA1_1945_fragment_1	68917	linear	32.04	26.6694	Unclassified	Unclassified
Y7_39_fragment_2	68593	linear	60.81	98.9257	Unclassified	Unclassified
YB4_11536_fragment_1	68423	linear	42.02	2.03839	Unclassified	Unclassified
Y6_83_fragment_1	68162	linear	34.43	33.7459	Unclassified	Unclassified
YB3_17436_fragment_3	67321	linear	38.23	87.6114	Unclassified	Unclassified
YB4_19867_fragment_5	66899	linear	35.37	5.48404	Unclassified	Unclassified
YA4_15617_fragment_3	66898	linear	35.37	569.603	Unclassified	Unclassified
YB1_6460_fragment_2	66878	linear	42.12	74.6536	Unclassified	Unclassified
Y8_1382	66194	linear	43.04	48.3811	Unclassified	Unclassified
YB3_13382_fragment_1	66064	linear	42.3	118.384	Unclassified	Unclassified
Y8_1391	65974	circular	34.25	9783.35	Unclassified	Unclassified
YB3_14521	65930	linear	60.57	27.4954	Unclassified	Unclassified
Y7_366_fragment_1	65528	linear	39.27	116.747	Unclassified	Unclassified
YA4_1055	65446	linear	43.96	12.5055	Unclassified	Unclassified
YA4_22066_fragment_1	65324	linear	51.6	322.439	Unclassified	Unclassified
YA3_14534_fragment_1	64712	linear	42.44	16.6813	Unclassified	Unclassified
YB1_14132_fragment_2	64705	linear	43.19	520.589	Unclassified	Unclassified
Y7_66_fragment_3	64366	linear	55.58	127.997	Unclassified	Unclassified
YB1_6875_fragment_2	64294	linear	37.23	108.94	Unclassified	Unclassified
YA1_2318_fragment_1	64294	linear	37.22	21.935	Unclassified	Unclassified
YB3_17491_fragment_1	64102	linear	41.3	664.821	Unclassified	Unclassified
Y8_1449	63764	linear	41.34	858.769	Unclassified	Unclassified
YB3_12774_fragment_1	63755	linear	57.46	107.821	Unclassified	Unclassified
YA3_14428	63722	linear	33.48	2026.84	Unclassified	Unclassified
YB3_13323_fragment_1	63271	linear	40.1	16.6238	Unclassified	Unclassified
YB1_11071	63118	linear	52.53	31.4138	Unclassified	Unclassified
YB2_18973	62882	linear	38.95	47.9082	Unclassified	Unclassified
YB3_14885	62725	linear	57.26	47.394	Unclassified	Unclassified
YB1_11081	62722	linear	31.85	115.858	Unclassified	Unclassified
YB1_7134_fragment_2	62575	linear	36.78	101.614	Unclassified	Unclassified
YA4_22050_fragment_3	62404	linear	40.65	1236.09	Unclassified	Unclassified
YB3_17949	62065	linear	40.51	139.734	Unclassified	Unclassified
Y8_355_fragment_1	61965	linear	51.21	420.401	Unclassified	Unclassified
YB1_9781_fragment_4	61898	linear	39.51	974.51	Unclassified	Unclassified
YA1_5648_fragment_13	61898	linear	39.51	850.925	Unclassified	Unclassified
YB3_11735_fragment_1	61783	linear	31.09	13.4733	Unclassified	Unclassified
Y8_669_fragment_1	61670	linear	46.23	87.2208	Unclassified	Unclassified
YB1_7618_fragment_1	61304	linear	41.37	230.779	Unclassified	Unclassified
YA4_1988	61168	linear	40.72	27.3962	Unclassified	Unclassified
YA4_21823_fragment_1	60912	linear	39.44	30.8851	Unclassified	Unclassified
YB1_10000_fragment_5	60667	linear	59.31	60.8811	Unclassified	Unclassified
YB3_9552_fragment_2	60254	linear	39.5	54.6101	Unclassified	Unclassified
Y7_687	60135	circular	49.37	27.9854	Unclassified	Unclassified
YB1_5726_fragment_3	60130	linear	37.22	107.999	Unclassified	Unclassified
Y7_688	60118	linear	54.07	55.9157	Unclassified	Unclassified
YA1_5384_fragment_3	59855	linear	26.35	167.187	Unclassified	Unclassified
YB1_6756_fragment_6	59855	linear	26.35	104.751	Unclassified	Unclassified
Y8_32_fragment_3	59805	linear	40.93	819.623	Unclassified	Unclassified
Y5_418	59480	linear	39.45	1130.79	Unclassified	Unclassified
Y7_699	59397	linear	32.26	140.624	Unclassified	Unclassified
Y8_1223_fragment_1	59388	linear	39.53	28.8691	Unclassified	Unclassified
YA4_14652_fragment_2	59234	linear	61.66	16.8999	Unclassified	Unclassified
Y7_97_fragment_2	59059	linear	40.03	17.0243	Unclassified	Unclassified
YB3_17418_fragment_1	58805	linear	40.78	872.45	Unclassified	Unclassified
YB2_15807_fragment_1	58768	linear	42.78	90.4316	Unclassified	Unclassified
YB2_17418_fragment_1	58625	linear	52.67	29.6457	Unclassified	Unclassified
YB3_17304_fragment_1	58562	linear	40.28	489.529	Unclassified	Unclassified
Y7_51_fragment_5	58246	linear	52.9	723.154	Unclassified	Unclassified
Y7_713	57981	linear	51.51	56.2397	Unclassified	Unclassified
Y7_397_fragment_3	57904	linear	51.73	56.2799	Unclassified	Unclassified
YB2_12122_fragment_2	57202	linear	38.83	54.639	Unclassified	Unclassified
YB1_11704	57104	linear	39.44	24.5334	Unclassified	Unclassified
YB2_966_fragment_2	57064	linear	46.97	87.2869	Unclassified	Unclassified
YB1_14224_fragment_1	56921	linear	53.88	543.861	Unclassified	Unclassified
Y5_437	56677	linear	45.84	105.703	Unclassified	Unclassified
YB2_20087	56660	linear	39.03	26.3935	Unclassified	Unclassified
Y8_72_fragment_1	56441	linear	31.35	145.9	Unclassified	Unclassified
Y8_1656	56292	circular	36.34	30.0622	Unclassified	Unclassified
Y6_845	56215	linear	46.6	82.6645	Unclassified	Unclassified
YB2_14290_fragment_1	56001	linear	53.32	37.274	Unclassified	Unclassified
Y6_642_fragment_1	55956	linear	53.33	21.3984	Unclassified	Unclassified
Y6_851	55892	linear	32.46	16.5109	Unclassified	Unclassified
YB3_16079	55792	linear	46.32	38.4421	Unclassified	Unclassified
YB3_16110	55711	linear	40.05	445.693	Unclassified	Unclassified
YB2_55	55613	linear	37.3	30.8466	Unclassified	Unclassified
YB1_11965	55487	linear	34.81	17.3549	Unclassified	Unclassified
Y8_1682	55416	circular	40.62	206.791	Unclassified	Unclassified
YA3_14667_fragment_10	55328	linear	40.49	245.66	Unclassified	Unclassified
YA4_22050_fragment_13	55190	linear	46.99	1397.27	Unclassified	Unclassified
YB1_4037_fragment_1	55186	linear	57.9	221.393	Unclassified	Unclassified
YB3_11124_fragment_1	55158	linear	39.57	15.6902	Unclassified	Unclassified
YB3_16463_fragment_3	55121	linear	45.93	33.4271	Unclassified	Unclassified
YA2_5473_fragment_3	54724	linear	48.69	2214.89	Unclassified	Unclassified
YA4_21371_fragment_2	54698	linear	46.81	239.267	Unclassified	Unclassified
YB3_17852_fragment_1	54623	linear	42.37	127.97	Unclassified	Unclassified
YB3_17256_fragment_3	54451	linear	40.2	26.4304	Unclassified	Unclassified
YA4_2400_fragment_1	54269	linear	48.45	105.086	Unclassified	Unclassified
YA4_17681_fragment_5	53666	linear	35.77	291.009	Unclassified	Unclassified
YB3_17356_fragment_8	53547	linear	41.22	124.42	Unclassified	Unclassified
YA3_7493_fragment_4	53308	linear	41.21	12.8678	Unclassified	Unclassified
YB1_9759_fragment_1	53307	linear	39.31	70.7812	Unclassified	Unclassified
Y7_771	53293	linear	37.88	84.4644	Unclassified	Unclassified
Y6_907	53166	linear	36.85	80.9093	Unclassified	Unclassified
YA4_18010_fragment_1	53114	linear	31.04	32.2315	Unclassified	Unclassified
YB2_17933_fragment_1	53114	linear	31.04	26.6088	Unclassified	Unclassified
Y7_775	53108	linear	55.29	26.9893	Unclassified	Unclassified
YA4_4301	52940	linear	55.07	24.7016	Unclassified	Unclassified
Y6_291_fragment_2	52888	linear	39.95	54.2954	Unclassified	Unclassified
YA4_19511_fragment_1	52870	linear	35.66	186.836	Unclassified	Unclassified
YB1_12430	52737	linear	58.08	20.0203	Unclassified	Unclassified
YB2_12675_fragment_1	52664	linear	49.15	50.4221	Unclassified	Unclassified
Y8_1451_fragment_1	52643	linear	50.15	395.288	Unclassified	Unclassified
YB2_18235_fragment_1	52518	linear	41.05	49.7803	Unclassified	Unclassified
YB2_14406_fragment_1	52413	linear	38.03	47.6251	Unclassified	Unclassified
YB1_12529	52369	linear	44.1	234.759	Unclassified	Unclassified
Y7_789	52259	linear	31.99	14.3047	Unclassified	Unclassified
Y7_792	52015	circular	48.59	15.2285	Unclassified	Unclassified
YA4_621_fragment_1	51991	linear	57.74	36.2383	Unclassified	Unclassified
YA1_4004	51876	linear	42.82	15.5855	Unclassified	Unclassified
[truncated: 3,099 more rows]

[truncated: 2 more sheets: ST11, ST12]
